# Supplementary material for: Molecular signatures of sanguinarine in human pancreatic cancer cells: A large scale label-free comparative proteomics approach
Source: Oncotarget. 2015 Apr 13;6(12):10335–49. doi: 10.18632/oncotarget.3231 (PMC4496359; doi:10.18632/oncotarget.3231)
Supplement: Supplementary file 2 [file oncotarget-06-10335-s002.xlsx]

## Sheet: total protein ID at 0.05 CI
Supplemental Table 1: Complete list of proteins identified by nanoLC-MS/MS analysis.
Protein ID	Description	Peptides	Frames	Hits	Fold change
SP://P08107	HSP71_HUMAN Heat shock 70 kDa protein 1A/1B OS=Homo sapiens GN=HSPA1A PE=1 SV=5	4	4	56	2.974
SP://Q9BYT3	STK33_HUMAN Serine/threonine_protein kinase 33 OS=Homo sapiens GN=STK33 PE=1 SV=1	2	1	5	2.816
SP://P34931	HS71L_HUMAN Heat shock 70 kDa protein 1_like OS=Homo sapiens GN=HSPA1L PE=1 SV=2	2	2	28	2.792
SP://Q8N612	F16A2_HUMAN FTS and Hook_interacting protein OS=Homo sapiens GN=FAM160A2 PE=1 SV=3	2	2	2	2.745
SP://P48741	HSP77_HUMAN Putative heat shock 70 kDa protein 7 OS=Homo sapiens GN=HSPA7 PE=5 SV=2	2	3	5	2.352
SP://O00203	AP3B1_HUMAN AP_3 complex subunit beta_1 OS=Homo sapiens GN=AP3B1 PE=1 SV=3	2	2	3	2.259
SP://Q9BZF9	UACA_HUMAN Uveal autoantigen with coiled_coil domains and ankyrin repeats OS=Homo sapiens GN=UACA PE=1 SV=2	3	2	3	2.131
SP://Q8TC56	FA71B_HUMAN Protein FAM71B OS=Homo sapiens GN=FAM71B PE=1 SV=2	2	2	5	2.129
SP://P50479	PDLI4_HUMAN PDZ and LIM domain protein 4 OS=Homo sapiens GN=PDLIM4 PE=1 SV=2	2	4	7	2.093
SP://Q8WYQ9	ZCH14_HUMAN Zinc finger CCHC domain_containing protein 14 OS=Homo sapiens GN=ZCCHC14 PE=1 SV=1	2	2	2	2.07
SP://Q13098	CSN1_HUMAN COP9 signalosome complex subunit 1 OS=Homo sapiens GN=GPS1 PE=1 SV=4	2	2	4	2.051
SP://Q9Y2E4	DIP2C_HUMAN Disco_interacting protein 2 homolog C OS=Homo sapiens GN=DIP2C PE=2 SV=2	2	2	5	2.05
SP://Q13115	DUS4_HUMAN Dual specificity protein phosphatase 4 OS=Homo sapiens GN=DUSP4 PE=1 SV=1	2	2	4	2.04
SP://Q5TAH2	SL9C2_HUMAN Sodium/hydrogen exchanger 11 OS=Homo sapiens GN=SLC9C2 PE=2 SV=1	2	2	3	2.019
SP://Q93034	CUL5_HUMAN Cullin_5 OS=Homo sapiens GN=CUL5 PE=1 SV=4	2	2	2	2.012
SP://Q4ZHG4	FNDC1_HUMAN Fibronectin type III domain_containing protein 1 OS=Homo sapiens GN=FNDC1 PE=1 SV=4	2	2	2	1.985
SP://Q6XQN6	PNCB_HUMAN Nicotinate phosphoribosyltransferase OS=Homo sapiens GN=NAPRT1 PE=1 SV=2	2	2	4	1.952
SP://Q5T1R4	ZEP3_HUMAN Transcription factor HIVEP3 OS=Homo sapiens GN=HIVEP3 PE=1 SV=1	2	2	3	1.949
SP://Q16478	GRIK5_HUMAN Glutamate receptor_ ionotropic kainate 5 OS=Homo sapiens GN=GRIK5 PE=2 SV=2	3	3	3	1.942
SP://Q9Y5T5	UBP16_HUMAN Ubiquitin carboxyl_terminal hydrolase 16 OS=Homo sapiens GN=USP16 PE=1 SV=1	2	2	3	1.942
SP://Q9H7D0	DOCK5_HUMAN Dedicator of cytokinesis protein 5 OS=Homo sapiens GN=DOCK5 PE=1 SV=3	2	2	3	1.941
SP://O60476	MA1A2_HUMAN Mannosyl_oligosaccharide 1_2_alpha_mannosidase IB OS=Homo sapiens GN=MAN1A2 PE=2 SV=1	2	2	2	1.936
SP://P28290	SSFA2_HUMAN Sperm_specific antigen 2 OS=Homo sapiens GN=SSFA2 PE=1 SV=3	2	2	4	1.928
SP://O60347	TBC12_HUMAN TBC1 domain family member 12 OS=Homo sapiens GN=TBC1D12 PE=1 SV=3	2	2	2	1.921
SP://P53814	SMTN_HUMAN Smoothelin OS=Homo sapiens GN=SMTN PE=1 SV=7	2	2	2	1.916
SP://Q96IY1	NSL1_HUMAN Kinetochore_associated protein NSL1 homolog OS=Homo sapiens GN=NSL1 PE=1 SV=3	2	2	6	1.91
SP://Q8IW19	APLF_HUMAN Aprataxin and PNK_like factor OS=Homo sapiens GN=APLF PE=1 SV=1	2	3	6	1.909
SP://Q9ULV1	FZD4_HUMAN Frizzled_4 OS=Homo sapiens GN=FZD4 PE=1 SV=2	2	2	17	1.902
SP://Q9NZ38	IDAS1_HUMAN Uncharacterized protein IDI2_AS1 OS=Homo sapiens GN=IDI2_AS1 PE=1 SV=1	2	2	2	1.879
SP://P14868	SYDC_HUMAN Aspartate__tRNA ligase_ cytoplasmic OS=Homo sapiens GN=DARS PE=1 SV=2	3	3	15	1.847
SP://Q14565	DMC1_HUMAN Meiotic recombination protein DMC1/LIM15 homolog OS=Homo sapiens GN=DMC1 PE=1 SV=2	2	2	2	1.775
SP://Q9NPG4	PCD12_HUMAN Protocadherin_12 OS=Homo sapiens GN=PCDH12 PE=2 SV=1	2	2	4	1.77
SP://A6QL63	BTBDB_HUMAN Ankyrin repeat and BTB/POZ domain_containing protein BTBD11 OS=Homo sapiens GN=BTBD11 PE=2 SV=3	2	2	3	1.76
SP://O14979	HNRDL_HUMAN Heterogeneous nuclear ribonucleoprotein D_like OS=Homo sapiens GN=HNRPDL PE=1 SV=3	2	2	10	1.757
SP://Q6NV74	CB055_HUMAN Uncharacterized protein C2orf55 OS=Homo sapiens GN=C2orf55 PE=1 SV=3	2	2	3	1.736
SP://Q99729	ROAA_HUMAN Heterogeneous nuclear ribonucleoprotein A/B OS=Homo sapiens GN=HNRNPAB PE=1 SV=2	2	2	8	1.73
SP://Q14103	HNRPD_HUMAN Heterogeneous nuclear ribonucleoprotein D0 OS=Homo sapiens GN=HNRNPD PE=1 SV=1	2	2	39	1.709
SP://Q14145	KEAP1_HUMAN Kelch_like ECH_associated protein 1 OS=Homo sapiens GN=KEAP1 PE=1 SV=2	3	3	3	1.683
SP://O75822	EIF3J_HUMAN Eukaryotic translation initiation factor 3 subunit J OS=Homo sapiens GN=EIF3J PE=1 SV=2	2	2	23	1.673
SP://O75346	ZN253_HUMAN Zinc finger protein 253 OS=Homo sapiens GN=ZNF253 PE=2 SV=2	2	2	6	1.646
SP://Q15652	JHD2C_HUMAN Probable JmjC domain_containing histone demethylation protein 2C OS=Homo sapiens GN=JMJD1C PE=1 SV=2	4	5	5	1.64
SP://Q96FZ2	CC037_HUMAN UPF0361 protein C3orf37 OS=Homo sapiens GN=C3orf37 PE=1 SV=1	2	2	2	1.634
SP://P33897	ABCD1_HUMAN ATP_binding cassette sub_family D member 1 OS=Homo sapiens GN=ABCD1 PE=1 SV=2	2	2	6	1.631
SP://Q9BX97	PLVAP_HUMAN Plasmalemma vesicle_associated protein OS=Homo sapiens GN=PLVAP PE=2 SV=1	2	2	7	1.624
SP://Q6P2S7	GNN_HUMAN Tetratricopeptide repeat protein GNN OS=Homo sapiens GN=GNN PE=2 SV=3	2	2	13	1.61
SP://Q9H892	TTC12_HUMAN Tetratricopeptide repeat protein 12 OS=Homo sapiens GN=TTC12 PE=2 SV=2	3	3	4	1.595
SP://Q13616	CUL1_HUMAN Cullin_1 OS=Homo sapiens GN=CUL1 PE=1 SV=2	2	2	13	1.591
SP://P49685	GPR15_HUMAN G_protein coupled receptor 15 OS=Homo sapiens GN=GPR15 PE=2 SV=1	2	2	2	1.59
SP://Q6ZQY3	GADL1_HUMAN Glutamate decarboxylase_like protein 1 OS=Homo sapiens GN=GADL1 PE=2 SV=4	2	1	2	1.577
SP://P23468	PTPRD_HUMAN Receptor_type tyrosine_protein phosphatase delta OS=Homo sapiens GN=PTPRD PE=1 SV=2	2	2	24	1.576
SP://Q9HBA9	FOH1B_HUMAN Putative N_acetylated_alpha_linked acidic dipeptidase OS=Homo sapiens GN=FOLH1B PE=2 SV=1	3	3	3	1.569
SP://Q06830	PRDX1_HUMAN Peroxiredoxin_1 OS=Homo sapiens GN=PRDX1 PE=1 SV=1	5	6	124	1.568
SP://Q9UKN8	TF3C4_HUMAN General transcription factor 3C polypeptide 4 OS=Homo sapiens GN=GTF3C4 PE=1 SV=2	3	3	17	1.567
SP://Q04609	FOLH1_HUMAN Glutamate carboxypeptidase 2 OS=Homo sapiens GN=FOLH1 PE=1 SV=1	3	3	4	1.564
SP://Q96RE7	NACC1_HUMAN Nucleus accumbens_associated protein 1 OS=Homo sapiens GN=NACC1 PE=1 SV=1	3	3	3	1.556
SP://Q8WU10	PYRD1_HUMAN Pyridine nucleotide_disulfide oxidoreductase domain_containing protein 1 OS=Homo sapiens GN=PYROXD1 PE=1 SV=1	3	3	7	1.541
SP://P28838	AMPL_HUMAN Cytosol aminopeptidase OS=Homo sapiens GN=LAP3 PE=1 SV=3	2	2	2	1.534
SP://Q9UQ05	KCNH4_HUMAN Potassium voltage_gated channel subfamily H member 4 OS=Homo sapiens GN=KCNH4 PE=2 SV=1	2	2	4	1.532
SP://Q8NA47	CCD63_HUMAN Coiled_coil domain_containing protein 63 OS=Homo sapiens GN=CCDC63 PE=1 SV=1	3	3	3	1.525
SP://Q86UR5	RIMS1_HUMAN Regulating synaptic membrane exocytosis protein 1 OS=Homo sapiens GN=RIMS1 PE=1 SV=1	4	7	25	1.501
SP://Q96HP0	DOCK6_HUMAN Dedicator of cytokinesis protein 6 OS=Homo sapiens GN=DOCK6 PE=1 SV=3	3	3	4	1.498
SP://Q6UWF7	FA55D_HUMAN Protein FAM55D OS=Homo sapiens GN=FAM55D PE=2 SV=1	3	3	3	1.483
SP://Q8WTV0	SCRB1_HUMAN Scavenger receptor class B member 1 OS=Homo sapiens GN=SCARB1 PE=1 SV=1	3	3	7	1.47
SP://Q12873	CHD3_HUMAN Chromodomain_helicase_DNA_binding protein 3 OS=Homo sapiens GN=CHD3 PE=1 SV=3	3	4	6	1.433
SP://O75223	GGCT_HUMAN Gamma_glutamylcyclotransferase OS=Homo sapiens GN=GGCT PE=1 SV=1	3	3	49	1.428
SP://Q9BYN8	RT26_HUMAN 28S ribosomal protein S26_ mitochondrial OS=Homo sapiens GN=MRPS26 PE=1 SV=1	3	3	21	1.428
SP://Q9ULV3	CIZ1_HUMAN Cip1_interacting zinc finger protein OS=Homo sapiens GN=CIZ1 PE=1 SV=2	2	2	2	1.427
SP://Q86TB3	ALPK2_HUMAN Alpha_protein kinase 2 OS=Homo sapiens GN=ALPK2 PE=1 SV=3	2	2	2	1.422
SP://Q5MNV8	FBX47_HUMAN F_box only protein 47 OS=Homo sapiens GN=FBXO47 PE=2 SV=2	3	3	34	1.419
SP://P04792	HSPB1_HUMAN Heat shock protein beta_1 OS=Homo sapiens GN=HSPB1 PE=1 SV=2	2	3	26	1.419
SP://P42330	AK1C3_HUMAN Aldo_keto reductase family 1 member C3 OS=Homo sapiens GN=AKR1C3 PE=1 SV=4	3	4	94	1.417
SP://Q9P265	DIP2B_HUMAN Disco_interacting protein 2 homolog B OS=Homo sapiens GN=DIP2B PE=1 SV=3	5	6	41	1.416
SP://P49321	NASP_HUMAN Nuclear autoantigenic sperm protein OS=Homo sapiens GN=NASP PE=1 SV=2	4	4	15	1.412
SP://P11021	GRP78_HUMAN 78 kDa glucose_regulated protein OS=Homo sapiens GN=HSPA5 PE=1 SV=2	6	8	71	1.41
SP://Q13201	MMRN1_HUMAN Multimerin_1 OS=Homo sapiens GN=MMRN1 PE=1 SV=3	2	2	2	1.404
SP://Q96BY7	ATG2B_HUMAN Autophagy_related protein 2 homolog B OS=Homo sapiens GN=ATG2B PE=1 SV=5	2	2	2	1.4
SP://A6NMY6	AXA2L_HUMAN Putative annexin A2_like protein OS=Homo sapiens GN=ANXA2P2 PE=5 SV=2	6	9	43	1.388
SP://P07355	ANXA2_HUMAN Annexin A2 OS=Homo sapiens GN=ANXA2 PE=1 SV=2	6	9	43	1.388
SP://Q9UNS2	CSN3_HUMAN COP9 signalosome complex subunit 3 OS=Homo sapiens GN=COPS3 PE=1 SV=3	2	2	9	1.375
SP://Q9UPA5	BSN_HUMAN Protein bassoon OS=Homo sapiens GN=BSN PE=1 SV=4	5	6	36	1.373
SP://Q96KG9	NTKL_HUMAN N_terminal kinase_like protein OS=Homo sapiens GN=SCYL1 PE=1 SV=1	2	2	2	1.373
SP://Q96QD5	DEPD7_HUMAN DEP domain_containing protein 7 OS=Homo sapiens GN=DEPDC7 PE=1 SV=1	2	2	2	1.37
SP://O75509	TNR21_HUMAN Tumor necrosis factor receptor superfamily member 21 OS=Homo sapiens GN=TNFRSF21 PE=1 SV=1	2	3	10	1.365
SP://Q6ZSK4	CK039_HUMAN Putative uncharacterized protein C11orf39 OS=Homo sapiens GN=C11orf39 PE=2 SV=1	2	2	2	1.363
SP://Q9BRS2	RIOK1_HUMAN Serine/threonine_protein kinase RIO1 OS=Homo sapiens GN=RIOK1 PE=1 SV=2	4	4	26	1.357
SP://Q8NF86	PRS33_HUMAN Serine protease 33 OS=Homo sapiens GN=PRSS33 PE=1 SV=3	2	2	2	1.355
SP://Q8N655	CJ012_HUMAN Uncharacterized protein C10orf12 OS=Homo sapiens GN=C10orf12 PE=1 SV=1	7	7	10	1.354
SP://Q9H7P9	PKHG2_HUMAN Pleckstrin homology domain_containing family G member 2 OS=Homo sapiens GN=PLEKHG2 PE=1 SV=3	2	2	9	1.352
SP://Q8WUJ3	K1199_HUMAN Protein KIAA1199 OS=Homo sapiens GN=KIAA1199 PE=1 SV=2	2	2	3	1.342
SP://Q6PG37	ZN790_HUMAN Zinc finger protein 790 OS=Homo sapiens GN=ZNF790 PE=2 SV=2	2	2	2	1.34
SP://O75185	AT2C2_HUMAN Calcium_transporting ATPase type 2C member 2 OS=Homo sapiens GN=ATP2C2 PE=1 SV=2	4	4	7	1.338
SP://O14981	BTAF1_HUMAN TATA_binding protein_associated factor 172 OS=Homo sapiens GN=BTAF1 PE=1 SV=2	2	3	3	1.336
SP://A6NI56	CC154_HUMAN Coiled_coil domain_containing protein 154 OS=Homo sapiens GN=CCDC154 PE=2 SV=4	2	2	2	1.33
SP://Q8NFV4	ABHDB_HUMAN Abhydrolase domain_containing protein 11 OS=Homo sapiens GN=ABHD11 PE=1 SV=1	2	2	2	1.329
SP://P62258	1433E_HUMAN 14_3_3 protein epsilon OS=Homo sapiens GN=YWHAE PE=1 SV=1	4	4	64	1.327
SP://P30101	PDIA3_HUMAN Protein disulfide_isomerase A3 OS=Homo sapiens GN=PDIA3 PE=1 SV=4	4	4	53	1.325
SP://Q9Y2U8	MAN1_HUMAN Inner nuclear membrane protein Man1 OS=Homo sapiens GN=LEMD3 PE=1 SV=2	2	2	3	1.319
SP://O15015	ZN646_HUMAN Zinc finger protein 646 OS=Homo sapiens GN=ZNF646 PE=1 SV=1	2	2	5	1.318
SP://Q9UDW3	ZMAT5_HUMAN Zinc finger matrin_type protein 5 OS=Homo sapiens GN=ZMAT5 PE=1 SV=1	2	2	7	1.315
SP://P10276	RARA_HUMAN Retinoic acid receptor alpha OS=Homo sapiens GN=RARA PE=1 SV=2	2	2	4	1.315
SP://Q6I9Y2	THOC7_HUMAN THO complex subunit 7 homolog OS=Homo sapiens GN=THOC7 PE=1 SV=3	3	3	4	1.313
SP://Q9NYF8	BCLF1_HUMAN Bcl_2_associated transcription factor 1 OS=Homo sapiens GN=BCLAF1 PE=1 SV=2	3	3	7	1.312
SP://Q8WXW3	PIBF1_HUMAN Progesterone_induced_blocking factor 1 OS=Homo sapiens GN=PIBF1 PE=2 SV=2	2	3	3	1.312
SP://O75146	HIP1R_HUMAN Huntingtin_interacting protein 1_related protein OS=Homo sapiens GN=HIP1R PE=1 SV=2	4	4	7	1.305
SP://Q8NEY1	NAV1_HUMAN Neuron navigator 1 OS=Homo sapiens GN=NAV1 PE=1 SV=2	7	7	15	1.289
SP://Q9UPR6	ZFR2_HUMAN Zinc finger RNA_binding protein 2 OS=Homo sapiens GN=ZFR2 PE=2 SV=3	2	2	2	1.289
SP://O43776	SYNC_HUMAN Asparagine__tRNA ligase_ cytoplasmic OS=Homo sapiens GN=NARS PE=1 SV=1	4	4	8	1.286
SP://Q6N069	NAA16_HUMAN N_alpha_acetyltransferase 16_ NatA auxiliary subunit OS=Homo sapiens GN=NAA16 PE=1 SV=2	4	4	21	1.284
SP://P20827	EFNA1_HUMAN Ephrin_A1 OS=Homo sapiens GN=EFNA1 PE=1 SV=2	2	2	2	1.281
SP://Q11203	SIAT6_HUMAN CMP_N_acetylneuraminate_beta_1_4_galactoside alpha_2_3_sialyltransferase OS=Homo sapiens GN=ST3GAL3 PE=1 SV=1	2	2	7	1.272
SP://Q4VCS5	AMOT_HUMAN Angiomotin OS=Homo sapiens GN=AMOT PE=1 SV=1	2	2	5	1.271
SP://Q9NQ76	MEPE_HUMAN Matrix extracellular phosphoglycoprotein OS=Homo sapiens GN=MEPE PE=1 SV=1	3	4	7	1.27
SP://Q8WYA0	IFT81_HUMAN Intraflagellar transport protein 81 homolog OS=Homo sapiens GN=IFT81 PE=1 SV=1	2	2	2	1.27
SP://P17516	AK1C4_HUMAN Aldo_keto reductase family 1 member C4 OS=Homo sapiens GN=AKR1C4 PE=1 SV=3	2	3	83	1.265
SP://Q04828	AK1C1_HUMAN Aldo_keto reductase family 1 member C1 OS=Homo sapiens GN=AKR1C1 PE=1 SV=1	2	3	83	1.265
SP://Q13332	PTPRS_HUMAN Receptor_type tyrosine_protein phosphatase S OS=Homo sapiens GN=PTPRS PE=1 SV=3	3	3	14	1.264
SP://P12081	SYHC_HUMAN Histidine__tRNA ligase_ cytoplasmic OS=Homo sapiens GN=HARS PE=1 SV=2	3	4	35	1.264
SP://Q32MH5	F214A_HUMAN Protein FAM214A OS=Homo sapiens GN=FAM214A PE=2 SV=2	3	4	8	1.259
SP://Q8IY21	DDX60_HUMAN Probable ATP_dependent RNA helicase DDX60 OS=Homo sapiens GN=DDX60 PE=1 SV=3	4	4	8	1.256
SP://Q8IUX7	AEBP1_HUMAN Adipocyte enhancer_binding protein 1 OS=Homo sapiens GN=AEBP1 PE=1 SV=1	2	2	3	1.252
SP://Q8N8A2	ANR44_HUMAN Serine/threonine_protein phosphatase 6 regulatory ankyrin repeat subunit B OS=Homo sapiens GN=ANKRD44 PE=1 SV=3	2	2	4	1.249
SP://Q6ZR52	ZN493_HUMAN Zinc finger protein 493 OS=Homo sapiens GN=ZNF493 PE=2 SV=3	2	2	2	1.248
SP://Q8N1N4	K2C78_HUMAN Keratin_ type II cytoskeletal 78 OS=Homo sapiens GN=KRT78 PE=2 SV=2	2	2	3	1.248
SP://Q8N6Q8	CL026_HUMAN Uncharacterized protein C12orf26 OS=Homo sapiens GN=C12orf26 PE=2 SV=2	2	2	3	1.247
SP://P06756	ITAV_HUMAN Integrin alpha_V OS=Homo sapiens GN=ITGAV PE=1 SV=2	3	3	3	1.245
SP://O95071	UBR5_HUMAN E3 ubiquitin_protein ligase UBR5 OS=Homo sapiens GN=UBR5 PE=1 SV=2	6	7	42	1.244
SP://O60701	UGDH_HUMAN UDP_glucose 6_dehydrogenase OS=Homo sapiens GN=UGDH PE=1 SV=1	2	2	10	1.244
SP://Q9NRM7	LATS2_HUMAN Serine/threonine_protein kinase LATS2 OS=Homo sapiens GN=LATS2 PE=1 SV=2	3	3	8	1.241
SP://Q8TDW4	ST7L_HUMAN Suppressor of tumorigenicity 7 protein_like OS=Homo sapiens GN=ST7L PE=2 SV=1	2	2	2	1.241
SP://Q9NYW8	RBAK_HUMAN RB_associated KRAB zinc finger protein OS=Homo sapiens GN=RBAK PE=1 SV=1	2	3	6	1.24
SP://P15559	NQO1_HUMAN NAD(P)H dehydrogenase [quinone] 1 OS=Homo sapiens GN=NQO1 PE=1 SV=1	3	4	49	1.237
SP://P52895	AK1C2_HUMAN Aldo_keto reductase family 1 member C2 OS=Homo sapiens GN=AKR1C2 PE=1 SV=3	2	3	68	1.235
SP://Q9H222	ABCG5_HUMAN ATP_binding cassette sub_family G member 5 OS=Homo sapiens GN=ABCG5 PE=1 SV=1	2	2	4	1.227
SP://P07237	PDIA1_HUMAN Protein disulfide_isomerase OS=Homo sapiens GN=P4HB PE=1 SV=3	6	8	76	1.226
SP://Q63HR2	TENC1_HUMAN Tensin_like C1 domain_containing phosphatase OS=Homo sapiens GN=TENC1 PE=1 SV=2	3	3	3	1.225
SP://Q9Y4E5	ZN451_HUMAN Zinc finger protein 451 OS=Homo sapiens GN=ZNF451 PE=2 SV=2	3	4	38	1.224
SP://P51784	UBP11_HUMAN Ubiquitin carboxyl_terminal hydrolase 11 OS=Homo sapiens GN=USP11 PE=1 SV=3	2	2	3	1.223
SP://Q14865	ARI5B_HUMAN AT_rich interactive domain_containing protein 5B OS=Homo sapiens GN=ARID5B PE=1 SV=3	3	3	6	1.221
SP://Q12923	PTN13_HUMAN Tyrosine_protein phosphatase non_receptor type 13 OS=Homo sapiens GN=PTPN13 PE=1 SV=2	4	4	16	1.219
SP://P28906	CD34_HUMAN Hematopoietic progenitor cell antigen CD34 OS=Homo sapiens GN=CD34 PE=1 SV=2	2	2	2	1.219
SP://Q9P2N2	RHG28_HUMAN Rho GTPase_activating protein 28 OS=Homo sapiens GN=ARHGAP28 PE=2 SV=3	3	3	9	1.218
SP://Q13489	BIRC3_HUMAN Baculoviral IAP repeat_containing protein 3 OS=Homo sapiens GN=BIRC3 PE=1 SV=2	3	3	5	1.216
SP://P51530	DNA2L_HUMAN DNA2_like helicase OS=Homo sapiens GN=DNA2 PE=1 SV=3	2	3	3	1.215
SP://Q96PY6	NEK1_HUMAN Serine/threonine_protein kinase Nek1 OS=Homo sapiens GN=NEK1 PE=1 SV=2	2	2	2	1.214
SP://P49815	TSC2_HUMAN Tuberin OS=Homo sapiens GN=TSC2 PE=1 SV=2	2	2	6	1.214
SP://P18850	ATF6A_HUMAN Cyclic AMP_dependent transcription factor ATF_6 alpha OS=Homo sapiens GN=ATF6 PE=1 SV=3	2	2	9	1.21
SP://Q5T200	ZC3HD_HUMAN Zinc finger CCCH domain_containing protein 13 OS=Homo sapiens GN=ZC3H13 PE=1 SV=1	3	3	20	1.208
SP://O94903	PROSC_HUMAN Proline synthase co_transcribed bacterial homolog protein OS=Homo sapiens GN=PROSC PE=1 SV=1	3	3	3	1.207
SP://Q9BUB5	MKNK1_HUMAN MAP kinase_interacting serine/threonine_protein kinase 1 OS=Homo sapiens GN=MKNK1 PE=1 SV=1	2	2	11	1.207
SP://O95835	LATS1_HUMAN Serine/threonine_protein kinase LATS1 OS=Homo sapiens GN=LATS1 PE=1 SV=1	2	2	9	1.207
SP://O95239	KIF4A_HUMAN Chromosome_associated kinesin KIF4A OS=Homo sapiens GN=KIF4A PE=1 SV=3	2	2	4	1.207
SP://Q9NRD9	DUOX1_HUMAN Dual oxidase 1 OS=Homo sapiens GN=DUOX1 PE=1 SV=1	5	5	8	1.205
SP://O14727	APAF_HUMAN Apoptotic protease_activating factor 1 OS=Homo sapiens GN=APAF1 PE=1 SV=2	2	2	4	1.205
SP://Q86SG5	S1A7A_HUMAN Protein S100_A7A OS=Homo sapiens GN=S100A7A PE=2 SV=3	2	1	3	1.205
SP://O75530	EED_HUMAN Polycomb protein EED OS=Homo sapiens GN=EED PE=1 SV=2	2	2	2	1.202
SP://Q3LIE5	ADPRM_HUMAN Manganese_dependent ADP_ribose/CDP_alcohol diphosphatase OS=Homo sapiens GN=C17orf48 PE=2 SV=1	2	1	4	1.202
SP://Q8TF72	SHRM3_HUMAN Protein Shroom3 OS=Homo sapiens GN=SHROOM3 PE=1 SV=2	3	3	5	1.201
SP://Q96RU2	UBP28_HUMAN Ubiquitin carboxyl_terminal hydrolase 28 OS=Homo sapiens GN=USP28 PE=1 SV=1	2	2	2	1.201
SP://Q96MT7	WDR52_HUMAN WD repeat_containing protein 52 OS=Homo sapiens GN=WDR52 PE=1 SV=1	2	2	23	1.2
SP://Q14055	CO9A2_HUMAN Collagen alpha_2(IX) chain OS=Homo sapiens GN=COL9A2 PE=1 SV=2	2	2	2	1.199
SP://Q13972	RGRF1_HUMAN Ras_specific guanine nucleotide_releasing factor 1 OS=Homo sapiens GN=RASGRF1 PE=1 SV=1	2	2	2	1.198
SP://Q14697	GANAB_HUMAN Neutral alpha_glucosidase AB OS=Homo sapiens GN=GANAB PE=1 SV=3	3	4	43	1.196
SP://Q9NV29	TM100_HUMAN Transmembrane protein 100 OS=Homo sapiens GN=TMEM100 PE=2 SV=2	2	2	2	1.196
SP://Q9C0D2	K1731_HUMAN Centrosomal protein KIAA1731 OS=Homo sapiens GN=KIAA1731 PE=2 SV=4	4	4	24	1.195
SP://P50748	KNTC1_HUMAN Kinetochore_associated protein 1 OS=Homo sapiens GN=KNTC1 PE=1 SV=1	4	5	20	1.194
SP://O15144	ARPC2_HUMAN Actin_related protein 2/3 complex subunit 2 OS=Homo sapiens GN=ARPC2 PE=1 SV=1	4	4	44	1.194
SP://P78527	PRKDC_HUMAN DNA_dependent protein kinase catalytic subunit OS=Homo sapiens GN=PRKDC PE=1 SV=3	13	13	44	1.192
SP://Q9NPQ8	RIC8A_HUMAN Synembryn_A OS=Homo sapiens GN=RIC8A PE=1 SV=3	2	2	6	1.191
SP://P07949	RET_HUMAN Proto_oncogene tyrosine_protein kinase receptor Ret OS=Homo sapiens GN=RET PE=1 SV=3	3	3	5	1.189
SP://A8MWY0	K132L_HUMAN UPF0577 protein KIAA1324_like OS=Homo sapiens GN=KIAA1324L PE=2 SV=2	2	2	2	1.187
SP://Q8NEY4	VATC2_HUMAN V_type proton ATPase subunit C 2 OS=Homo sapiens GN=ATP6V1C2 PE=2 SV=2	3	3	15	1.186
SP://P45973	CBX5_HUMAN Chromobox protein homolog 5 OS=Homo sapiens GN=CBX5 PE=1 SV=1	2	2	3	1.185
SP://Q9NRR5	UBQL4_HUMAN Ubiquilin_4 OS=Homo sapiens GN=UBQLN4 PE=1 SV=2	2	2	8	1.182
SP://O15061	SYNEM_HUMAN Synemin OS=Homo sapiens GN=SYNM PE=1 SV=2	4	5	20	1.18
SP://Q8NI17	IL31R_HUMAN Interleukin_31 receptor subunit alpha OS=Homo sapiens GN=IL31RA PE=1 SV=1	2	3	17	1.179
SP://Q04695	K1C17_HUMAN Keratin_ type I cytoskeletal 17 OS=Homo sapiens GN=KRT17 PE=1 SV=2	8	13	240	1.178
SP://Q96T68	SETB2_HUMAN Histone_lysine N_methyltransferase SETDB2 OS=Homo sapiens GN=SETDB2 PE=1 SV=2	2	2	2	1.177
SP://P30414	NKTR_HUMAN NK_tumor recognition protein OS=Homo sapiens GN=NKTR PE=1 SV=2	3	2	7	1.176
SP://Q8N323	FA55A_HUMAN Protein FAM55A OS=Homo sapiens GN=FAM55A PE=2 SV=2	2	2	3	1.176
SP://Q13304	GPR17_HUMAN Uracil nucleotide/cysteinyl leukotriene receptor OS=Homo sapiens GN=GPR17 PE=2 SV=2	3	3	18	1.175
SP://A6NC78	GOG8I_HUMAN Putative golgin subfamily A member 8I OS=Homo sapiens GN=GOLGA8IP PE=5 SV=2	2	2	3	1.175
SP://A6NCM5	GG6L7_HUMAN Putative golgin subfamily A member 6_like protein 7 OS=Homo sapiens PE=5 SV=1	2	2	3	1.175
SP://A6NMD2	GOG8J_HUMAN Golgin subfamily A member 8J OS=Homo sapiens GN=GOLGA8J PE=3 SV=2	2	2	3	1.175
SP://P0CJ92	GOG8H_HUMAN Golgin subfamily A member 8H OS=Homo sapiens GN=GOLGA8H PE=3 SV=1	2	2	3	1.175
SP://P35579	MYH9_HUMAN Myosin_9 OS=Homo sapiens GN=MYH9 PE=1 SV=4	26	42	506	1.174
SP://Q9BX66	SRBS1_HUMAN Sorbin and SH3 domain_containing protein 1 OS=Homo sapiens GN=SORBS1 PE=1 SV=3	3	3	22	1.173
SP://Q2NL68	CS055_HUMAN Uncharacterized protein C19orf55 OS=Homo sapiens GN=C19orf55 PE=2 SV=1	2	2	2	1.172
SP://Q8TBA6	GOGA5_HUMAN Golgin subfamily A member 5 OS=Homo sapiens GN=GOLGA5 PE=1 SV=3	2	3	5	1.171
SP://Q29983	MICA_HUMAN MHC class I polypeptide_related sequence A OS=Homo sapiens GN=MICA PE=1 SV=1	2	2	3	1.171
SP://Q9P215	POGK_HUMAN Pogo transposable element with KRAB domain OS=Homo sapiens GN=POGK PE=1 SV=2	2	2	3	1.171
SP://B2RXH2	KDM4E_HUMAN Lysine_specific demethylase 4E OS=Homo sapiens GN=KDM4E PE=1 SV=1	2	2	2	1.17
SP://Q6UY18	LIGO4_HUMAN Leucine_rich repeat and immunoglobulin_like domain_containing nogo receptor_interacting protein 4 OS=Homo sapiens GN=LINGO4 PE=2 SV=1	2	2	2	1.17
SP://Q12852	M3K12_HUMAN Mitogen_activated protein kinase kinase kinase 12 OS=Homo sapiens GN=MAP3K12 PE=1 SV=2	2	2	2	1.17
SP://P21549	SPYA_HUMAN Serine__pyruvate aminotransferase OS=Homo sapiens GN=AGXT PE=1 SV=1	3	4	4	1.169
SP://Q92621	NU205_HUMAN Nuclear pore complex protein Nup205 OS=Homo sapiens GN=NUP205 PE=1 SV=3	3	3	18	1.167
SP://Q6TFL3	CC171_HUMAN Coiled_coil domain_containing protein 171 OS=Homo sapiens GN=CCDC171 PE=2 SV=1	3	3	6	1.164
SP://Q9BXJ9	NAA15_HUMAN N_alpha_acetyltransferase 15_ NatA auxiliary subunit OS=Homo sapiens GN=NAA15 PE=1 SV=1	2	2	2	1.164
SP://Q9ULL5	PRR12_HUMAN Proline_rich protein 12 OS=Homo sapiens GN=PRR12 PE=1 SV=2	2	2	7	1.164
SP://Q13492	PICAL_HUMAN Phosphatidylinositol_binding clathrin assembly protein OS=Homo sapiens GN=PICALM PE=1 SV=2	4	4	23	1.163
SP://Q15276	RABE1_HUMAN Rab GTPase_binding effector protein 1 OS=Homo sapiens GN=RABEP1 PE=1 SV=2	2	2	5	1.163
SP://Q92598	HS105_HUMAN Heat shock protein 105 kDa OS=Homo sapiens GN=HSPH1 PE=1 SV=1	7	9	85	1.162
SP://Q2TAZ0	ATG2A_HUMAN Autophagy_related protein 2 homolog A OS=Homo sapiens GN=ATG2A PE=1 SV=3	5	4	7	1.162
SP://P08588	ADRB1_HUMAN Beta_1 adrenergic receptor OS=Homo sapiens GN=ADRB1 PE=1 SV=2	2	1	3	1.162
SP://B7Z1M9	C2D4D_HUMAN C2 calcium_dependent domain_containing protein 4D OS=Homo sapiens GN=C2CD4D PE=2 SV=2	2	2	4	1.162
SP://Q8N2Y8	RUSC2_HUMAN Iporin OS=Homo sapiens GN=RUSC2 PE=1 SV=3	2	2	3	1.162
SP://Q9Y2P7	ZN256_HUMAN Zinc finger protein 256 OS=Homo sapiens GN=ZNF256 PE=1 SV=2	2	2	2	1.162
SP://Q8NDP4	ZN439_HUMAN Zinc finger protein 439 OS=Homo sapiens GN=ZNF439 PE=2 SV=1	2	2	2	1.161
SP://P56199	ITA1_HUMAN Integrin alpha_1 OS=Homo sapiens GN=ITGA1 PE=1 SV=2	3	3	3	1.16
SP://O95817	BAG3_HUMAN BAG family molecular chaperone regulator 3 OS=Homo sapiens GN=BAG3 PE=1 SV=3	3	4	47	1.16
SP://P23284	PPIB_HUMAN Peptidyl_prolyl cis_trans isomerase B OS=Homo sapiens GN=PPIB PE=1 SV=2	5	6	25	1.159
SP://O43309	ZSC12_HUMAN Zinc finger and SCAN domain_containing protein 12 OS=Homo sapiens GN=ZSCAN12 PE=2 SV=1	3	3	5	1.159
SP://Q05086	UBE3A_HUMAN Ubiquitin_protein ligase E3A OS=Homo sapiens GN=UBE3A PE=1 SV=4	2	2	32	1.159
SP://Q99567	NUP88_HUMAN Nuclear pore complex protein Nup88 OS=Homo sapiens GN=NUP88 PE=1 SV=2	2	1	3	1.159
SP://Q8N201	INT1_HUMAN Integrator complex subunit 1 OS=Homo sapiens GN=INTS1 PE=1 SV=2	2	2	8	1.158
SP://Q96GD4	AURKB_HUMAN Aurora kinase B OS=Homo sapiens GN=AURKB PE=1 SV=3	2	2	2	1.158
SP://Q9NWV8	BABA1_HUMAN BRISC and BRCA1_A complex member 1 OS=Homo sapiens GN=BABAM1 PE=1 SV=1	2	2	7	1.157
SP://P0CAP1	MYZAP_HUMAN Myocardial zonula adherens protein OS=Homo sapiens GN=MYZAP PE=1 SV=1	5	5	7	1.156
SP://Q7L7X3	TAOK1_HUMAN Serine/threonine_protein kinase TAO1 OS=Homo sapiens GN=TAOK1 PE=1 SV=1	4	4	7	1.156
SP://Q6ZS81	WDFY4_HUMAN WD repeat_ and FYVE domain_containing protein 4 OS=Homo sapiens GN=WDFY4 PE=1 SV=3	2	3	8	1.156
SP://Q9UDT6	CLIP2_HUMAN CAP_Gly domain_containing linker protein 2 OS=Homo sapiens GN=CLIP2 PE=1 SV=1	2	2	3	1.156
SP://Q5VUA4	ZN318_HUMAN Zinc finger protein 318 OS=Homo sapiens GN=ZNF318 PE=1 SV=2	2	2	3	1.155
SP://P31151	S10A7_HUMAN Protein S100_A7 OS=Homo sapiens GN=S100A7 PE=1 SV=4	3	3	9	1.154
SP://Q86X10	RLGPB_HUMAN Ral GTPase_activating protein subunit beta OS=Homo sapiens GN=RALGAPB PE=1 SV=1	4	4	11	1.153
SP://Q96L92	SNX27_HUMAN Sorting nexin_27 OS=Homo sapiens GN=SNX27 PE=1 SV=2	2	2	2	1.153
SP://Q9NR83	S2A4R_HUMAN SLC2A4 regulator OS=Homo sapiens GN=SLC2A4RG PE=1 SV=4	2	2	2	1.153
SP://Q9NYL9	TMOD3_HUMAN Tropomodulin_3 OS=Homo sapiens GN=TMOD3 PE=1 SV=1	2	2	2	1.153
SP://Q9HAK2	COE2_HUMAN Transcription factor COE2 OS=Homo sapiens GN=EBF2 PE=1 SV=4	2	2	34	1.152
SP://Q6PI47	KCD18_HUMAN BTB/POZ domain_containing protein KCTD18 OS=Homo sapiens GN=KCTD18 PE=2 SV=2	2	2	2	1.152
SP://Q9NZN4	EHD2_HUMAN EH domain_containing protein 2 OS=Homo sapiens GN=EHD2 PE=1 SV=2	4	4	21	1.151
SP://Q9HCD5	NCOA5_HUMAN Nuclear receptor coactivator 5 OS=Homo sapiens GN=NCOA5 PE=1 SV=2	4	5	10	1.151
SP://Q8WXI7	MUC16_HUMAN Mucin_16 OS=Homo sapiens GN=MUC16 PE=1 SV=2	5	6	10	1.149
SP://P02751	FINC_HUMAN Fibronectin OS=Homo sapiens GN=FN1 PE=1 SV=4	2	2	5	1.148
SP://Q15751	HERC1_HUMAN Probable E3 ubiquitin_protein ligase HERC1 OS=Homo sapiens GN=HERC1 PE=1 SV=2	4	5	15	1.147
SP://Q9GZY0	NXF2_HUMAN Nuclear RNA export factor 2 OS=Homo sapiens GN=NXF2 PE=1 SV=1	2	2	2	1.145
SP://P10809	CH60_HUMAN 60 kDa heat shock protein_ mitochondrial OS=Homo sapiens GN=HSPD1 PE=1 SV=2	2	2	41	1.144
SP://P24844	MYL9_HUMAN Myosin regulatory light polypeptide 9 OS=Homo sapiens GN=MYL9 PE=1 SV=4	3	3	76	1.143
SP://P07602	SAP_HUMAN Proactivator polypeptide OS=Homo sapiens GN=PSAP PE=1 SV=2	3	4	8	1.143
SP://Q2LD37	K1109_HUMAN Uncharacterized protein KIAA1109 OS=Homo sapiens GN=KIAA1109 PE=1 SV=2	7	7	18	1.142
SP://P11413	G6PD_HUMAN Glucose_6_phosphate 1_dehydrogenase OS=Homo sapiens GN=G6PD PE=1 SV=4	5	8	139	1.142
SP://Q15772	SPEG_HUMAN Striated muscle preferentially expressed protein kinase OS=Homo sapiens GN=SPEG PE=1 SV=4	2	2	2	1.142
SP://Q9H0B3	K1683_HUMAN Uncharacterized protein KIAA1683 OS=Homo sapiens GN=KIAA1683 PE=1 SV=1	3	3	27	1.141
SP://Q9H792	PEAK1_HUMAN Pseudopodium_enriched atypical kinase 1 OS=Homo sapiens GN=PEAK1 PE=1 SV=4	3	3	6	1.14
SP://P62851	RS25_HUMAN 40S ribosomal protein S25 OS=Homo sapiens GN=RPS25 PE=1 SV=1	2	2	2	1.139
SP://P17948	VGFR1_HUMAN Vascular endothelial growth factor receptor 1 OS=Homo sapiens GN=FLT1 PE=1 SV=2	3	3	6	1.138
SP://Q8NGR2	OR1L6_HUMAN Olfactory receptor 1L6 OS=Homo sapiens GN=OR1L6 PE=2 SV=2	2	2	2	1.138
SP://Q8NI08	NCOA7_HUMAN Nuclear receptor coactivator 7 OS=Homo sapiens GN=NCOA7 PE=1 SV=2	2	2	5	1.137
SP://O95347	SMC2_HUMAN Structural maintenance of chromosomes protein 2 OS=Homo sapiens GN=SMC2 PE=1 SV=2	7	7	24	1.136
SP://Q4G0X9	CCD40_HUMAN Coiled_coil domain_containing protein 40 OS=Homo sapiens GN=CCDC40 PE=2 SV=2	6	6	7	1.134
SP://Q9NYT6	ZN226_HUMAN Zinc finger protein 226 OS=Homo sapiens GN=ZNF226 PE=2 SV=2	2	2	4	1.131
SP://Q52LW3	RHG29_HUMAN Rho GTPase_activating protein 29 OS=Homo sapiens GN=ARHGAP29 PE=1 SV=2	4	5	23	1.13
SP://Q9NTI2	AT8A2_HUMAN Probable phospholipid_transporting ATPase IB OS=Homo sapiens GN=ATP8A2 PE=2 SV=2	2	2	28	1.13
SP://Q2KHR3	QSER1_HUMAN Glutamine and serine_rich protein 1 OS=Homo sapiens GN=QSER1 PE=1 SV=3	2	2	5	1.13
SP://P04083	ANXA1_HUMAN Annexin A1 OS=Homo sapiens GN=ANXA1 PE=1 SV=2	8	13	275	1.129
SP://F5H4A9	CC080_HUMAN Uncharacterized membrane protein C3orf80 OS=Homo sapiens GN=C3orf80 PE=2 SV=1	2	1	3	1.129
SP://O60423	AT8B3_HUMAN Probable phospholipid_transporting ATPase IK OS=Homo sapiens GN=ATP8B3 PE=2 SV=4	3	3	10	1.128
SP://P12829	MYL4_HUMAN Myosin light chain 4 OS=Homo sapiens GN=MYL4 PE=1 SV=3	2	2	2	1.128
SP://Q6NSJ2	PHLB3_HUMAN Pleckstrin homology_like domain family B member 3 OS=Homo sapiens GN=PHLDB3 PE=2 SV=3	2	2	4	1.127
SP://Q2M3C6	CO027_HUMAN Transmembrane protein C15orf27 OS=Homo sapiens GN=C15orf27 PE=2 SV=2	2	2	2	1.126
SP://Q16531	DDB1_HUMAN DNA damage_binding protein 1 OS=Homo sapiens GN=DDB1 PE=1 SV=1	2	2	4	1.126
SP://Q15111	PLCL1_HUMAN Inactive phospholipase C_like protein 1 OS=Homo sapiens GN=PLCL1 PE=1 SV=3	4	5	42	1.125
SP://Q02156	KPCE_HUMAN Protein kinase C epsilon type OS=Homo sapiens GN=PRKCE PE=1 SV=1	2	2	19	1.125
SP://Q9NQX1	PRDM5_HUMAN PR domain zinc finger protein 5 OS=Homo sapiens GN=PRDM5 PE=1 SV=2	2	2	5	1.125
SP://Q86XP1	DGKH_HUMAN Diacylglycerol kinase eta OS=Homo sapiens GN=DGKH PE=1 SV=1	4	4	15	1.124
SP://P10826	RARB_HUMAN Retinoic acid receptor beta OS=Homo sapiens GN=RARB PE=1 SV=2	3	3	5	1.124
SP://Q96DN5	WDR67_HUMAN WD repeat_containing protein 67 OS=Homo sapiens GN=WDR67 PE=2 SV=2	3	3	6	1.124
SP://Q8N7K0	ZN433_HUMAN Zinc finger protein 433 OS=Homo sapiens GN=ZNF433 PE=2 SV=1	3	3	4	1.122
SP://Q99835	SMO_HUMAN Smoothened homolog OS=Homo sapiens GN=SMO PE=1 SV=1	2	2	5	1.122
SP://P15248	IL9_HUMAN Interleukin_9 OS=Homo sapiens GN=IL9 PE=2 SV=1	2	3	8	1.122
SP://Q86WI3	NLRC5_HUMAN Protein NLRC5 OS=Homo sapiens GN=NLRC5 PE=1 SV=3	3	3	3	1.121
SP://Q96P48	ARAP1_HUMAN Arf_GAP with Rho_GAP domain_ ANK repeat and PH domain_containing protein 1 OS=Homo sapiens GN=ARAP1 PE=1 SV=3	2	2	2	1.121
SP://P43490	NAMPT_HUMAN Nicotinamide phosphoribosyltransferase OS=Homo sapiens GN=NAMPT PE=1 SV=1	4	5	44	1.119
SP://Q96MK3	FA20A_HUMAN Protein FAM20A OS=Homo sapiens GN=FAM20A PE=1 SV=4	2	2	3	1.119
SP://Q96FN5	KIF12_HUMAN Kinesin_like protein KIF12 OS=Homo sapiens GN=KIF12 PE=2 SV=3	2	2	8	1.119
SP://Q01082	SPTB2_HUMAN Spectrin beta chain_ brain 1 OS=Homo sapiens GN=SPTBN1 PE=1 SV=2	14	15	48	1.118
SP://Q96M63	CC114_HUMAN Coiled_coil domain_containing protein 114 OS=Homo sapiens GN=CCDC114 PE=2 SV=3	2	3	7	1.118
SP://Q7L576	CYFP1_HUMAN Cytoplasmic FMR1_interacting protein 1 OS=Homo sapiens GN=CYFIP1 PE=1 SV=1	4	4	20	1.117
SP://Q8N3T6	T132C_HUMAN Transmembrane protein 132C OS=Homo sapiens GN=TMEM132C PE=2 SV=3	4	4	5	1.117
SP://Q9HAV4	XPO5_HUMAN Exportin_5 OS=Homo sapiens GN=XPO5 PE=1 SV=1	3	3	16	1.117
SP://P57764	GSDMD_HUMAN Gasdermin_D OS=Homo sapiens GN=GSDMD PE=1 SV=1	2	3	5	1.117
SP://Q9UQ53	MGT4B_HUMAN Alpha_1_3_mannosyl_glycoprotein 4_beta_N_acetylglucosaminyltransferase B OS=Homo sapiens GN=MGAT4B PE=1 SV=1	2	2	2	1.116
SP://P06737	PYGL_HUMAN Glycogen phosphorylase_ liver form OS=Homo sapiens GN=PYGL PE=1 SV=4	2	2	8	1.116
SP://O60814	H2B1K_HUMAN Histone H2B type 1_K OS=Homo sapiens GN=HIST1H2BK PE=1 SV=3	2	2	2	1.115
SP://P57053	H2BFS_HUMAN Histone H2B type F_S OS=Homo sapiens GN=H2BFS PE=1 SV=2	2	2	2	1.115
SP://P62807	H2B1C_HUMAN Histone H2B type 1_C/E/F/G/I OS=Homo sapiens GN=HIST1H2BC PE=1 SV=4	2	2	2	1.115
SP://Q8N668	COMD1_HUMAN COMM domain_containing protein 1 OS=Homo sapiens GN=COMMD1 PE=1 SV=1	2	2	2	1.115
SP://Q07864	DPOE1_HUMAN DNA polymerase epsilon catalytic subunit A OS=Homo sapiens GN=POLE PE=1 SV=5	4	5	11	1.114
SP://Q99879	H2B1M_HUMAN Histone H2B type 1_M OS=Homo sapiens GN=HIST1H2BM PE=1 SV=3	2	2	2	1.114
SP://O43933	PEX1_HUMAN Peroxisome biogenesis factor 1 OS=Homo sapiens GN=PEX1 PE=1 SV=1	3	3	3	1.113
SP://P55916	UCP3_HUMAN Mitochondrial uncoupling protein 3 OS=Homo sapiens GN=UCP3 PE=1 SV=1	2	2	2	1.113
SP://Q15008	PSMD6_HUMAN 26S proteasome non_ATPase regulatory subunit 6 OS=Homo sapiens GN=PSMD6 PE=1 SV=1	3	4	36	1.112
SP://Q9NP56	PDE7B_HUMAN cAMP_specific 3__5__cyclic phosphodiesterase 7B OS=Homo sapiens GN=PDE7B PE=1 SV=1	2	3	5	1.112
SP://P41227	NAA10_HUMAN N_alpha_acetyltransferase 10 OS=Homo sapiens GN=NAA10 PE=1 SV=1	2	2	2	1.11
SP://Q04756	HGFA_HUMAN Hepatocyte growth factor activator OS=Homo sapiens GN=HGFAC PE=1 SV=1	2	2	13	1.11
SP://P34932	HSP74_HUMAN Heat shock 70 kDa protein 4 OS=Homo sapiens GN=HSPA4 PE=1 SV=4	10	12	134	1.109
SP://Q9Y5R5	DMRT2_HUMAN Doublesex_ and mab_3_related transcription factor 2 OS=Homo sapiens GN=DMRT2 PE=2 SV=2	2	2	4	1.109
SP://O15534	PER1_HUMAN Period circadian protein homolog 1 OS=Homo sapiens GN=PER1 PE=1 SV=2	2	2	2	1.108
SP://Q6PCT2	FXL19_HUMAN F_box/LRR_repeat protein 19 OS=Homo sapiens GN=FBXL19 PE=1 SV=3	2	2	8	1.107
SP://Q96AE7	TTC17_HUMAN Tetratricopeptide repeat protein 17 OS=Homo sapiens GN=TTC17 PE=1 SV=1	2	2	14	1.106
SP://O94983	CMTA2_HUMAN Calmodulin_binding transcription activator 2 OS=Homo sapiens GN=CAMTA2 PE=1 SV=3	2	2	2	1.106
SP://P11217	PYGM_HUMAN Glycogen phosphorylase_ muscle form OS=Homo sapiens GN=PYGM PE=1 SV=6	2	2	7	1.106
SP://O75874	IDHC_HUMAN Isocitrate dehydrogenase [NADP] cytoplasmic OS=Homo sapiens GN=IDH1 PE=1 SV=2	2	2	18	1.106
SP://O95197	RTN3_HUMAN Reticulon_3 OS=Homo sapiens GN=RTN3 PE=1 SV=2	4	4	10	1.105
SP://P16519	NEC2_HUMAN Neuroendocrine convertase 2 OS=Homo sapiens GN=PCSK2 PE=2 SV=2	2	2	7	1.105
SP://O15018	PDZD2_HUMAN PDZ domain_containing protein 2 OS=Homo sapiens GN=PDZD2 PE=1 SV=4	5	6	14	1.104
SP://Q86WT6	TRI69_HUMAN Tripartite motif_containing protein 69 OS=Homo sapiens GN=TRIM69 PE=2 SV=2	3	4	12	1.104
SP://O60258	FGF17_HUMAN Fibroblast growth factor 17 OS=Homo sapiens GN=FGF17 PE=1 SV=1	2	2	4	1.104
SP://O14950	ML12B_HUMAN Myosin regulatory light chain 12B OS=Homo sapiens GN=MYL12B PE=1 SV=2	5	7	99	1.103
SP://P19105	ML12A_HUMAN Myosin regulatory light chain 12A OS=Homo sapiens GN=MYL12A PE=1 SV=2	5	7	99	1.103
SP://O75027	ABCB7_HUMAN ATP_binding cassette sub_family B member 7_ mitochondrial OS=Homo sapiens GN=ABCB7 PE=1 SV=2	2	2	2	1.103
SP://Q9NP58	ABCB6_HUMAN ATP_binding cassette sub_family B member 6_ mitochondrial OS=Homo sapiens GN=ABCB6 PE=1 SV=1	2	2	2	1.103
SP://P46459	NSF_HUMAN Vesicle_fusing ATPase OS=Homo sapiens GN=NSF PE=1 SV=3	2	2	2	1.103
SP://Q8TF39	ZN483_HUMAN Zinc finger protein 483 OS=Homo sapiens GN=ZNF483 PE=1 SV=3	2	2	5	1.103
SP://O14827	RGRF2_HUMAN Ras_specific guanine nucleotide_releasing factor 2 OS=Homo sapiens GN=RASGRF2 PE=1 SV=2	2	2	2	1.102
SP://Q14314	FGL2_HUMAN Fibroleukin OS=Homo sapiens GN=FGL2 PE=1 SV=1	2	2	12	1.102
SP://P27816	MAP4_HUMAN Microtubule_associated protein 4 OS=Homo sapiens GN=MAP4 PE=1 SV=3	2	2	2	1.102
SP://P19013	K2C4_HUMAN Keratin_ type II cytoskeletal 4 OS=Homo sapiens GN=KRT4 PE=1 SV=4	4	4	48	1.101
SP://Q4G0P3	HYDIN_HUMAN Hydrocephalus_inducing protein homolog OS=Homo sapiens GN=HYDIN PE=1 SV=3	4	4	9	1.101
SP://Q8ND56	LS14A_HUMAN Protein LSM14 homolog A OS=Homo sapiens GN=LSM14A PE=1 SV=3	3	3	4	1.101
SP://O60353	FZD6_HUMAN Frizzled_6 OS=Homo sapiens GN=FZD6 PE=1 SV=2	2	2	2	1.101
SP://O43795	MYO1B_HUMAN Unconventional myosin_Ib OS=Homo sapiens GN=MYO1B PE=2 SV=3	2	2	3	1.101
SP://Q93033	IGSF2_HUMAN Immunoglobulin superfamily member 2 OS=Homo sapiens GN=CD101 PE=1 SV=2	2	3	7	1.101
SP://Q12830	BPTF_HUMAN Nucleosome_remodeling factor subunit BPTF OS=Homo sapiens GN=BPTF PE=1 SV=3	4	4	10	1.099
SP://Q14896	MYPC3_HUMAN Myosin_binding protein C_ cardiac_type OS=Homo sapiens GN=MYBPC3 PE=1 SV=3	3	2	13	1.099
SP://P50454	SERPH_HUMAN Serpin H1 OS=Homo sapiens GN=SERPINH1 PE=1 SV=2	3	4	34	1.099
SP://Q9UPZ6	THS7A_HUMAN Thrombospondin type_1 domain_containing protein 7A OS=Homo sapiens GN=THSD7A PE=1 SV=4	3	3	4	1.098
SP://Q96IF1	AJUBA_HUMAN LIM domain_containing protein ajuba OS=Homo sapiens GN=AJUBA PE=1 SV=1	3	3	5	1.098
SP://Q5T7N2	LITD1_HUMAN LINE_1 type transposase domain_containing protein 1 OS=Homo sapiens GN=L1TD1 PE=1 SV=1	4	4	5	1.097
SP://A2RUS2	DEND3_HUMAN DENN domain_containing protein 3 OS=Homo sapiens GN=DENND3 PE=2 SV=2	3	3	9	1.097
SP://Q9BXN1	ASPN_HUMAN Asporin OS=Homo sapiens GN=ASPN PE=1 SV=2	2	2	2	1.097
SP://Q6P3R8	NEK5_HUMAN Serine/threonine_protein kinase Nek5 OS=Homo sapiens GN=NEK5 PE=1 SV=1	2	2	3	1.097
SP://Q14690	RRP5_HUMAN Protein RRP5 homolog OS=Homo sapiens GN=PDCD11 PE=1 SV=3	5	5	5	1.096
SP://Q9H706	FA59A_HUMAN Protein FAM59A OS=Homo sapiens GN=FAM59A PE=1 SV=2	3	2	3	1.096
SP://O00408	PDE2A_HUMAN cGMP_dependent 3__5__cyclic phosphodiesterase OS=Homo sapiens GN=PDE2A PE=1 SV=1	2	1	4	1.096
SP://O60765	Z354A_HUMAN Zinc finger protein 354A OS=Homo sapiens GN=ZNF354A PE=2 SV=2	3	4	37	1.095
SP://O15213	WDR46_HUMAN WD repeat_containing protein 46 OS=Homo sapiens GN=WDR46 PE=1 SV=3	2	2	2	1.095
SP://P46781	RS9_HUMAN 40S ribosomal protein S9 OS=Homo sapiens GN=RPS9 PE=1 SV=3	2	2	20	1.095
SP://Q15878	CAC1E_HUMAN Voltage_dependent R_type calcium channel subunit alpha_1E OS=Homo sapiens GN=CACNA1E PE=1 SV=3	4	4	4	1.094
SP://O60281	ZN292_HUMAN Zinc finger protein 292 OS=Homo sapiens GN=ZNF292 PE=1 SV=3	3	3	22	1.094
SP://Q5T5Y3	CAMP1_HUMAN Calmodulin_regulated spectrin_associated protein 1 OS=Homo sapiens GN=CAMSAP1 PE=1 SV=2	3	3	7	1.094
SP://Q5T0T0	MARH8_HUMAN E3 ubiquitin_protein ligase MARCH8 OS=Homo sapiens GN=MARCH8 PE=1 SV=1	2	2	2	1.093
SP://Q9HCE6	ARGAL_HUMAN Rho guanine nucleotide exchange factor 10_like protein OS=Homo sapiens GN=ARHGEF10L PE=1 SV=3	2	2	2	1.093
SP://Q70CQ2	UBP34_HUMAN Ubiquitin carboxyl_terminal hydrolase 34 OS=Homo sapiens GN=USP34 PE=1 SV=2	2	2	4	1.093
SP://P0CG31	Z286B_HUMAN Putative zinc finger protein 286B OS=Homo sapiens GN=ZNF286B PE=5 SV=1	2	2	2	1.092
SP://Q5T4D3	TMTC4_HUMAN Transmembrane and TPR repeat_containing protein 4 OS=Homo sapiens GN=TMTC4 PE=1 SV=2	2	2	2	1.092
SP://P27918	PROP_HUMAN Properdin OS=Homo sapiens GN=CFP PE=1 SV=2	2	2	3	1.092
SP://Q460N5	PAR14_HUMAN Poly [ADP_ribose] polymerase 14 OS=Homo sapiens GN=PARP14 PE=1 SV=3	2	2	2	1.092
SP://O60299	PRIP1_HUMAN ProSAP_interacting protein 1 OS=Homo sapiens GN=PROSAPIP1 PE=2 SV=1	3	3	9	1.091
SP://Q16774	KGUA_HUMAN Guanylate kinase OS=Homo sapiens GN=GUK1 PE=1 SV=2	2	2	2	1.091
SP://Q9NQX3	GEPH_HUMAN Gephyrin OS=Homo sapiens GN=GPHN PE=1 SV=1	2	2	11	1.091
SP://Q8WXG9	GPR98_HUMAN G_protein coupled receptor 98 OS=Homo sapiens GN=GPR98 PE=1 SV=2	2	2	13	1.091
SP://Q9BV73	CP250_HUMAN Centrosome_associated protein CEP250 OS=Homo sapiens GN=CEP250 PE=1 SV=2	6	6	28	1.09
SP://Q9Y6Q9	NCOA3_HUMAN Nuclear receptor coactivator 3 OS=Homo sapiens GN=NCOA3 PE=1 SV=1	2	2	2	1.09
SP://O94808	GFPT2_HUMAN Glucosamine__fructose_6_phosphate aminotransferase [isomerizing] 2 OS=Homo sapiens GN=GFPT2 PE=1 SV=3	3	4	19	1.088
SP://Q9UIF9	BAZ2A_HUMAN Bromodomain adjacent to zinc finger domain protein 2A OS=Homo sapiens GN=BAZ2A PE=1 SV=4	2	2	24	1.088
SP://Q9Y6K1	DNM3A_HUMAN DNA (cytosine_5)_methyltransferase 3A OS=Homo sapiens GN=DNMT3A PE=1 SV=4	2	3	14	1.088
SP://Q99969	RARR2_HUMAN Retinoic acid receptor responder protein 2 OS=Homo sapiens GN=RARRES2 PE=1 SV=1	2	1	2	1.088
SP://Q8N1F7	NUP93_HUMAN Nuclear pore complex protein Nup93 OS=Homo sapiens GN=NUP93 PE=1 SV=2	2	2	11	1.088
SP://Q8NDV3	SMC1B_HUMAN Structural maintenance of chromosomes protein 1B OS=Homo sapiens GN=SMC1B PE=1 SV=2	3	4	7	1.087
SP://Q9Y4C0	NRX3A_HUMAN Neurexin_3_alpha OS=Homo sapiens GN=NRXN3 PE=1 SV=4	2	2	5	1.087
SP://B2RTY4	MYO9A_HUMAN Unconventional myosin_IXa OS=Homo sapiens GN=MYO9A PE=1 SV=2	2	2	2	1.087
SP://Q6P9A2	GLTL4_HUMAN Putative polypeptide N_acetylgalactosaminyltransferase_like protein 4 OS=Homo sapiens GN=GALNTL4 PE=2 SV=2	2	2	2	1.087
SP://A6NMZ7	CO6A6_HUMAN Collagen alpha_6(VI) chain OS=Homo sapiens GN=COL6A6 PE=1 SV=2	4	5	13	1.086
SP://A6NMC2	PRA24_HUMAN Putative PRAME family member 24 OS=Homo sapiens GN=PRAMEF24 PE=3 SV=1	3	3	6	1.086
SP://Q5VWM4	PRAM8_HUMAN PRAME family member 8 OS=Homo sapiens GN=PRAMEF8 PE=2 SV=1	3	3	6	1.086
SP://Q5VXH5	PRAM7_HUMAN PRAME family member 7 OS=Homo sapiens GN=PRAMEF7 PE=2 SV=1	3	3	6	1.086
SP://P20648	ATP4A_HUMAN Potassium_transporting ATPase alpha chain 1 OS=Homo sapiens GN=ATP4A PE=2 SV=5	3	3	9	1.086
SP://O95970	LGI1_HUMAN Leucine_rich glioma_inactivated protein 1 OS=Homo sapiens GN=LGI1 PE=1 SV=1	2	2	3	1.086
SP://O00560	SDCB1_HUMAN Syntenin_1 OS=Homo sapiens GN=SDCBP PE=1 SV=1	2	3	6	1.086
SP://Q8WWI1	LMO7_HUMAN LIM domain only protein 7 OS=Homo sapiens GN=LMO7 PE=1 SV=3	2	2	2	1.086
SP://Q562E7	WDR81_HUMAN WD repeat_containing protein 81 OS=Homo sapiens GN=WDR81 PE=2 SV=1	2	2	2	1.086
SP://Q13153	PAK1_HUMAN Serine/threonine_protein kinase PAK 1 OS=Homo sapiens GN=PAK1 PE=1 SV=2	2	2	8	1.086
SP://Q13177	PAK2_HUMAN Serine/threonine_protein kinase PAK 2 OS=Homo sapiens GN=PAK2 PE=1 SV=3	2	2	8	1.086
SP://Q14517	FAT1_HUMAN Protocadherin Fat 1 OS=Homo sapiens GN=FAT1 PE=1 SV=2	2	2	2	1.086
SP://P48357	LEPR_HUMAN Leptin receptor OS=Homo sapiens GN=LEPR PE=1 SV=2	2	2	2	1.086
SP://Q9NS39	RED2_HUMAN Double_stranded RNA_specific editase B2 OS=Homo sapiens GN=ADARB2 PE=1 SV=1	3	3	16	1.085
SP://Q5VT97	SYDE2_HUMAN Rho GTPase_activating protein SYDE2 OS=Homo sapiens GN=SYDE2 PE=1 SV=2	3	3	7	1.085
SP://Q9NVS9	PNPO_HUMAN Pyridoxine_5__phosphate oxidase OS=Homo sapiens GN=PNPO PE=1 SV=1	2	2	2	1.085
SP://Q86XJ1	GA2L3_HUMAN GAS2_like protein 3 OS=Homo sapiens GN=GAS2L3 PE=1 SV=1	2	3	16	1.085
SP://O15226	NKRF_HUMAN NF_kappa_B_repressing factor OS=Homo sapiens GN=NKRF PE=1 SV=2	3	3	7	1.084
SP://Q96PE2	ARHGH_HUMAN Rho guanine nucleotide exchange factor 17 OS=Homo sapiens GN=ARHGEF17 PE=1 SV=1	2	3	9	1.084
SP://Q92478	CLC2B_HUMAN C_type lectin domain family 2 member B OS=Homo sapiens GN=CLEC2B PE=2 SV=2	2	2	3	1.084
SP://Q8IZH2	XRN1_HUMAN 5__3_ exoribonuclease 1 OS=Homo sapiens GN=XRN1 PE=1 SV=1	4	5	6	1.083
SP://Q13753	LAMC2_HUMAN Laminin subunit gamma_2 OS=Homo sapiens GN=LAMC2 PE=1 SV=2	4	4	8	1.083
SP://Q8N715	CA065_HUMAN Uncharacterized protein C1orf65 OS=Homo sapiens GN=C1orf65 PE=2 SV=2	3	3	11	1.083
SP://P52198	RND2_HUMAN Rho_related GTP_binding protein RhoN OS=Homo sapiens GN=RND2 PE=1 SV=2	2	2	2	1.083
SP://Q9H869	YYAP1_HUMAN YY1_associated protein 1 OS=Homo sapiens GN=YY1AP1 PE=1 SV=2	2	2	2	1.083
SP://Q5W041	ARMC3_HUMAN Armadillo repeat_containing protein 3 OS=Homo sapiens GN=ARMC3 PE=2 SV=2	2	3	13	1.082
SP://P48735	IDHP_HUMAN Isocitrate dehydrogenase [NADP]_ mitochondrial OS=Homo sapiens GN=IDH2 PE=1 SV=2	2	2	17	1.082
SP://Q96JC1	VPS39_HUMAN Vam6/Vps39_like protein OS=Homo sapiens GN=VPS39 PE=1 SV=2	2	2	10	1.081
SP://Q96QT6	PHF12_HUMAN PHD finger protein 12 OS=Homo sapiens GN=PHF12 PE=1 SV=2	3	3	5	1.08
SP://Q70CQ4	UBP31_HUMAN Ubiquitin carboxyl_terminal hydrolase 31 OS=Homo sapiens GN=USP31 PE=1 SV=2	4	4	8	1.079
SP://Q07889	SOS1_HUMAN Son of sevenless homolog 1 OS=Homo sapiens GN=SOS1 PE=1 SV=1	3	3	8	1.079
SP://Q6IQ49	CA055_HUMAN UPF0667 protein C1orf55 OS=Homo sapiens GN=C1orf55 PE=1 SV=1	2	2	9	1.079
SP://O43353	RIPK2_HUMAN Receptor_interacting serine/threonine_protein kinase 2 OS=Homo sapiens GN=RIPK2 PE=1 SV=2	2	2	10	1.079
SP://Q6Y7W6	PERQ2_HUMAN PERQ amino acid_rich with GYF domain_containing protein 2 OS=Homo sapiens GN=GIGYF2 PE=1 SV=1	2	3	6	1.079
SP://Q9BSU3	NAA11_HUMAN N_alpha_acetyltransferase 11 OS=Homo sapiens GN=NAA11 PE=1 SV=3	2	4	27	1.079
SP://P68400	CSK21_HUMAN Casein kinase II subunit alpha OS=Homo sapiens GN=CSNK2A1 PE=1 SV=1	2	3	27	1.078
SP://Q9UL68	MYT1L_HUMAN Myelin transcription factor 1_like protein OS=Homo sapiens GN=MYT1L PE=2 SV=3	2	2	20	1.078
SP://Q8TBF8	FA81A_HUMAN Protein FAM81A OS=Homo sapiens GN=FAM81A PE=2 SV=3	2	2	3	1.078
SP://Q15147	PLCB4_HUMAN 1_phosphatidylinositol 4_5_bisphosphate phosphodiesterase beta_4 OS=Homo sapiens GN=PLCB4 PE=1 SV=3	2	2	2	1.078
SP://Q6PIF6	MYO7B_HUMAN Unconventional myosin_VIIb OS=Homo sapiens GN=MYO7B PE=2 SV=2	2	2	3	1.078
SP://P78524	ST5_HUMAN Suppression of tumorigenicity 5 protein OS=Homo sapiens GN=ST5 PE=1 SV=3	2	2	4	1.078
SP://Q9ULE4	F184B_HUMAN Protein FAM184B OS=Homo sapiens GN=FAM184B PE=2 SV=3	2	2	2	1.078
SP://O15090	ZN536_HUMAN Zinc finger protein 536 OS=Homo sapiens GN=ZNF536 PE=1 SV=3	5	4	23	1.077
SP://P0C7U3	ZH11B_HUMAN Probable palmitoyltransferase ZDHHC11B OS=Homo sapiens GN=ZDHHC11B PE=2 SV=1	2	2	4	1.077
SP://Q8WUM4	PDC6I_HUMAN Programmed cell death 6_interacting protein OS=Homo sapiens GN=PDCD6IP PE=1 SV=1	2	2	21	1.077
SP://P55209	NP1L1_HUMAN Nucleosome assembly protein 1_like 1 OS=Homo sapiens GN=NAP1L1 PE=1 SV=1	3	5	72	1.076
SP://A0AVK6	E2F8_HUMAN Transcription factor E2F8 OS=Homo sapiens GN=E2F8 PE=1 SV=1	2	2	3	1.076
SP://Q12809	KCNH2_HUMAN Potassium voltage_gated channel subfamily H member 2 OS=Homo sapiens GN=KCNH2 PE=1 SV=1	2	3	3	1.076
SP://P78509	RELN_HUMAN Reelin OS=Homo sapiens GN=RELN PE=1 SV=3	2	2	2	1.076
SP://Q9NZM1	MYOF_HUMAN Myoferlin OS=Homo sapiens GN=MYOF PE=1 SV=1	4	6	25	1.075
SP://Q9UBT6	POLK_HUMAN DNA polymerase kappa OS=Homo sapiens GN=POLK PE=1 SV=1	4	4	6	1.075
SP://Q9Y625	GPC6_HUMAN Glypican_6 OS=Homo sapiens GN=GPC6 PE=2 SV=1	2	2	23	1.075
SP://P61160	ARP2_HUMAN Actin_related protein 2 OS=Homo sapiens GN=ACTR2 PE=1 SV=1	4	4	41	1.074
SP://Q6ZS30	NBEL1_HUMAN Neurobeachin_like protein 1 OS=Homo sapiens GN=NBEAL1 PE=2 SV=3	3	3	5	1.074
SP://Q16584	M3K11_HUMAN Mitogen_activated protein kinase kinase kinase 11 OS=Homo sapiens GN=MAP3K11 PE=1 SV=1	2	3	10	1.074
SP://Q4VXF1	F74A3_HUMAN Putative protein FAM74A3 OS=Homo sapiens GN=FAM74A3 PE=5 SV=1	2	2	4	1.074
SP://Q6IE81	JADE1_HUMAN Protein Jade_1 OS=Homo sapiens GN=PHF17 PE=1 SV=1	2	3	20	1.074
SP://P00568	KAD1_HUMAN Adenylate kinase isoenzyme 1 OS=Homo sapiens GN=AK1 PE=1 SV=3	2	2	10	1.073
SP://Q8NCH0	CHSTE_HUMAN Carbohydrate sulfotransferase 14 OS=Homo sapiens GN=CHST14 PE=1 SV=2	2	2	6	1.073
SP://P02461	CO3A1_HUMAN Collagen alpha_1(III) chain OS=Homo sapiens GN=COL3A1 PE=1 SV=4	2	3	7	1.072
SP://Q86TH1	ATL2_HUMAN ADAMTS_like protein 2 OS=Homo sapiens GN=ADAMTSL2 PE=1 SV=1	2	2	2	1.072
SP://C9JC47	F157A_HUMAN Putative protein FAM157A OS=Homo sapiens GN=FAM157A PE=3 SV=1	2	2	3	1.072
SP://Q8WZ64	ARAP2_HUMAN Arf_GAP with Rho_GAP domain_ ANK repeat and PH domain_containing protein 2 OS=Homo sapiens GN=ARAP2 PE=1 SV=3	2	2	2	1.071
SP://Q16348	S15A2_HUMAN Solute carrier family 15 member 2 OS=Homo sapiens GN=SLC15A2 PE=2 SV=2	2	2	2	1.071
SP://Q29RF7	PDS5A_HUMAN Sister chromatid cohesion protein PDS5 homolog A OS=Homo sapiens GN=PDS5A PE=1 SV=1	2	2	2	1.071
SP://Q92545	TM131_HUMAN Transmembrane protein 131 OS=Homo sapiens GN=TMEM131 PE=1 SV=3	2	2	5	1.071
SP://P18858	DNLI1_HUMAN DNA ligase 1 OS=Homo sapiens GN=LIG1 PE=1 SV=1	4	4	33	1.07
SP://P24043	LAMA2_HUMAN Laminin subunit alpha_2 OS=Homo sapiens GN=LAMA2 PE=1 SV=4	3	3	3	1.07
SP://P35499	SCN4A_HUMAN Sodium channel protein type 4 subunit alpha OS=Homo sapiens GN=SCN4A PE=1 SV=4	3	3	4	1.07
SP://Q5VTR2	BRE1A_HUMAN E3 ubiquitin_protein ligase BRE1A OS=Homo sapiens GN=RNF20 PE=1 SV=2	2	2	10	1.07
SP://Q9BXL5	HEMGN_HUMAN Hemogen OS=Homo sapiens GN=HEMGN PE=1 SV=1	2	2	2	1.07
SP://Q9Y4L1	HYOU1_HUMAN Hypoxia up_regulated protein 1 OS=Homo sapiens GN=HYOU1 PE=1 SV=1	5	5	19	1.068
SP://P30048	PRDX3_HUMAN Thioredoxin_dependent peroxide reductase_ mitochondrial OS=Homo sapiens GN=PRDX3 PE=1 SV=3	2	2	16	1.068
SP://Q96C24	SYTL4_HUMAN Synaptotagmin_like protein 4 OS=Homo sapiens GN=SYTL4 PE=1 SV=2	2	2	2	1.068
SP://P08069	IGF1R_HUMAN Insulin_like growth factor 1 receptor OS=Homo sapiens GN=IGF1R PE=1 SV=1	4	5	18	1.067
SP://O75534	CSDE1_HUMAN Cold shock domain_containing protein E1 OS=Homo sapiens GN=CSDE1 PE=1 SV=2	3	3	4	1.067
SP://Q5JWF2	GNAS1_HUMAN Guanine nucleotide_binding protein G(s) subunit alpha isoforms XLas OS=Homo sapiens GN=GNAS PE=1 SV=2	2	2	9	1.067
SP://P55011	S12A2_HUMAN Solute carrier family 12 member 2 OS=Homo sapiens GN=SLC12A2 PE=1 SV=1	2	3	5	1.067
SP://O76083	PDE9A_HUMAN High affinity cGMP_specific 3__5__cyclic phosphodiesterase 9A OS=Homo sapiens GN=PDE9A PE=1 SV=1	3	2	20	1.066
SP://Q6UB98	ANR12_HUMAN Ankyrin repeat domain_containing protein 12 OS=Homo sapiens GN=ANKRD12 PE=1 SV=3	3	3	3	1.066
SP://Q14914	PTGR1_HUMAN Prostaglandin reductase 1 OS=Homo sapiens GN=PTGR1 PE=1 SV=2	2	2	18	1.065
SP://Q96NW7	LRRC7_HUMAN Leucine_rich repeat_containing protein 7 OS=Homo sapiens GN=LRRC7 PE=1 SV=1	4	4	4	1.064
SP://Q9UHR5	S30BP_HUMAN SAP30_binding protein OS=Homo sapiens GN=SAP30BP PE=1 SV=1	3	3	8	1.064
SP://Q14008	CKAP5_HUMAN Cytoskeleton_associated protein 5 OS=Homo sapiens GN=CKAP5 PE=1 SV=3	2	2	5	1.064
SP://P05787	K2C8_HUMAN Keratin_ type II cytoskeletal 8 OS=Homo sapiens GN=KRT8 PE=1 SV=7	12	17	365	1.063
SP://O15020	SPTN2_HUMAN Spectrin beta chain_ brain 2 OS=Homo sapiens GN=SPTBN2 PE=1 SV=3	6	8	26	1.063
SP://Q9UK41	VPS28_HUMAN Vacuolar protein sorting_associated protein 28 homolog OS=Homo sapiens GN=VPS28 PE=1 SV=1	3	3	5	1.063
SP://P15863	PAX1_HUMAN Paired box protein Pax_1 OS=Homo sapiens GN=PAX1 PE=2 SV=4	3	4	12	1.063
SP://Q3ZCV2	CA177_HUMAN Uncharacterized protein C1orf177 OS=Homo sapiens GN=C1orf177 PE=2 SV=3	2	2	8	1.063
SP://Q96A33	CCD47_HUMAN Coiled_coil domain_containing protein 47 OS=Homo sapiens GN=CCDC47 PE=1 SV=1	2	2	3	1.063
SP://Q8NG31	CASC5_HUMAN Protein CASC5 OS=Homo sapiens GN=CASC5 PE=1 SV=3	5	5	24	1.062
SP://O95602	RPA1_HUMAN DNA_directed RNA polymerase I subunit RPA1 OS=Homo sapiens GN=POLR1A PE=1 SV=2	3	3	3	1.062
SP://Q6R327	RICTR_HUMAN Rapamycin_insensitive companion of mTOR OS=Homo sapiens GN=RICTOR PE=1 SV=1	2	2	9	1.062
SP://Q96EK7	F120B_HUMAN Constitutive coactivator of peroxisome proliferator_activated receptor gamma OS=Homo sapiens GN=FAM120B PE=1 SV=1	2	2	11	1.062
SP://Q13615	MTMR3_HUMAN Myotubularin_related protein 3 OS=Homo sapiens GN=MTMR3 PE=1 SV=3	2	2	6	1.062
SP://O15344	TRI18_HUMAN Midline_1 OS=Homo sapiens GN=MID1 PE=1 SV=1	2	2	3	1.062
SP://Q8NFW9	MYRIP_HUMAN Rab effector MyRIP OS=Homo sapiens GN=MYRIP PE=1 SV=2	2	2	3	1.062
SP://O75676	KS6A4_HUMAN Ribosomal protein S6 kinase alpha_4 OS=Homo sapiens GN=RPS6KA4 PE=1 SV=1	2	3	3	1.062
SP://Q14562	DHX8_HUMAN ATP_dependent RNA helicase DHX8 OS=Homo sapiens GN=DHX8 PE=1 SV=1	3	3	3	1.061
SP://Q9XRX5	HHLA3_HUMAN HERV_H LTR_associating protein 3 OS=Homo sapiens GN=HHLA3 PE=1 SV=3	2	2	3	1.061
SP://Q9Y620	RA54B_HUMAN DNA repair and recombination protein RAD54B OS=Homo sapiens GN=RAD54B PE=1 SV=1	3	3	3	1.06
SP://O60293	ZC3H1_HUMAN Zinc finger C3H1 domain_containing protein OS=Homo sapiens GN=ZFC3H1 PE=1 SV=3	3	3	3	1.06
SP://Q6DN90	IQEC1_HUMAN IQ motif and SEC7 domain_containing protein 1 OS=Homo sapiens GN=IQSEC1 PE=1 SV=1	2	2	3	1.06
SP://Q4G0T1	SRCRM_HUMAN Putative scavenger receptor cysteine_rich domain_containing protein LOC619207 OS=Homo sapiens PE=5 SV=2	2	2	2	1.06
SP://Q08AI8	CB054_HUMAN Uncharacterized protein C2orf54 OS=Homo sapiens GN=C2orf54 PE=1 SV=2	2	2	2	1.059
SP://Q86TU7	SETD3_HUMAN Histone_lysine N_methyltransferase setd3 OS=Homo sapiens GN=SETD3 PE=1 SV=1	2	2	3	1.059
SP://Q9C0A0	CNTP4_HUMAN Contactin_associated protein_like 4 OS=Homo sapiens GN=CNTNAP4 PE=1 SV=3	3	3	5	1.058
SP://P14649	MYL6B_HUMAN Myosin light chain 6B OS=Homo sapiens GN=MYL6B PE=1 SV=1	2	2	29	1.058
SP://Q9NRK6	ABCBA_HUMAN ATP_binding cassette sub_family B member 10_ mitochondrial OS=Homo sapiens GN=ABCB10 PE=1 SV=2	2	2	2	1.058
SP://P10632	CP2C8_HUMAN Cytochrome P450 2C8 OS=Homo sapiens GN=CYP2C8 PE=1 SV=2	4	4	4	1.057
SP://Q9Y6H5	SNCAP_HUMAN Synphilin_1 OS=Homo sapiens GN=SNCAIP PE=1 SV=2	2	2	7	1.057
SP://Q8N4P6	LRC71_HUMAN Leucine_rich repeat_containing protein 71 OS=Homo sapiens GN=LRRC71 PE=2 SV=1	2	2	7	1.057
SP://Q9ULD4	BRPF3_HUMAN Bromodomain and PHD finger_containing protein 3 OS=Homo sapiens GN=BRPF3 PE=1 SV=2	2	2	3	1.056
SP://Q2M329	CCD96_HUMAN Coiled_coil domain_containing protein 96 OS=Homo sapiens GN=CCDC96 PE=2 SV=2	3	3	4	1.055
SP://Q9Y574	ASB4_HUMAN Ankyrin repeat and SOCS box protein 4 OS=Homo sapiens GN=ASB4 PE=2 SV=1	2	2	2	1.055
SP://Q9NQ32	CK016_HUMAN Uncharacterized protein C11orf16 OS=Homo sapiens GN=C11orf16 PE=2 SV=3	2	2	3	1.055
SP://P49748	ACADV_HUMAN Very long_chain specific acyl_CoA dehydrogenase_ mitochondrial OS=Homo sapiens GN=ACADVL PE=1 SV=1	2	2	14	1.055
SP://Q5VST9	OBSCN_HUMAN Obscurin OS=Homo sapiens GN=OBSCN PE=1 SV=3	9	9	13	1.054
SP://Q08211	DHX9_HUMAN ATP_dependent RNA helicase A OS=Homo sapiens GN=DHX9 PE=1 SV=4	6	7	40	1.054
SP://O75152	ZC11A_HUMAN Zinc finger CCCH domain_containing protein 11A OS=Homo sapiens GN=ZC3H11A PE=1 SV=3	2	2	2	1.054
SP://Q96PE6	ZIM3_HUMAN Zinc finger imprinted 3 OS=Homo sapiens GN=ZIM3 PE=2 SV=1	2	2	2	1.054
SP://Q3KQV3	ZN792_HUMAN Zinc finger protein 792 OS=Homo sapiens GN=ZNF792 PE=2 SV=2	3	3	19	1.053
SP://Q86YD7	F90A1_HUMAN Protein FAM90A1 OS=Homo sapiens GN=FAM90A1 PE=2 SV=3	2	1	22	1.052
SP://P61604	CH10_HUMAN 10 kDa heat shock protein_ mitochondrial OS=Homo sapiens GN=HSPE1 PE=1 SV=2	2	2	20	1.052
SP://Q9P2H0	K1377_HUMAN Uncharacterized protein KIAA1377 OS=Homo sapiens GN=KIAA1377 PE=1 SV=3	2	2	4	1.052
SP://P62937	PPIA_HUMAN Peptidyl_prolyl cis_trans isomerase A OS=Homo sapiens GN=PPIA PE=1 SV=2	4	5	157	1.051
SP://Q569K6	CC157_HUMAN Coiled_coil domain_containing protein 157 OS=Homo sapiens GN=CCDC157 PE=2 SV=3	4	5	35	1.051
SP://Q99715	COCA1_HUMAN Collagen alpha_1(XII) chain OS=Homo sapiens GN=COL12A1 PE=1 SV=2	6	7	12	1.05
SP://Q14573	ITPR3_HUMAN Inositol 1_4_5_trisphosphate receptor type 3 OS=Homo sapiens GN=ITPR3 PE=1 SV=2	5	5	7	1.05
SP://O94964	K0889_HUMAN Uncharacterized protein KIAA0889 OS=Homo sapiens GN=KIAA0889 PE=1 SV=2	3	3	6	1.05
SP://Q7L5Y9	MAEA_HUMAN Macrophage erythroblast attacher OS=Homo sapiens GN=MAEA PE=1 SV=1	2	2	3	1.05
SP://Q6ZSZ5	ARHGI_HUMAN Rho guanine nucleotide exchange factor 18 OS=Homo sapiens GN=ARHGEF18 PE=1 SV=3	2	2	5	1.05
SP://O43889	CREB3_HUMAN Cyclic AMP_responsive element_binding protein 3 OS=Homo sapiens GN=CREB3 PE=1 SV=1	2	2	3	1.05
SP://P54253	ATX1_HUMAN Ataxin_1 OS=Homo sapiens GN=ATXN1 PE=1 SV=2	2	2	2	1.05
SP://Q8WY36	BBX_HUMAN HMG box transcription factor BBX OS=Homo sapiens GN=BBX PE=1 SV=1	2	2	2	1.05
SP://Q9NQG5	RPR1B_HUMAN Regulation of nuclear pre_mRNA domain_containing protein 1B OS=Homo sapiens GN=RPRD1B PE=1 SV=1	2	2	11	1.05
SP://Q01968	OCRL_HUMAN Inositol polyphosphate 5_phosphatase OCRL_1 OS=Homo sapiens GN=OCRL PE=1 SV=3	4	4	5	1.049
SP://Q68DK2	ZFY26_HUMAN Zinc finger FYVE domain_containing protein 26 OS=Homo sapiens GN=ZFYVE26 PE=1 SV=3	4	4	6	1.049
SP://O15481	MAGB4_HUMAN Melanoma_associated antigen B4 OS=Homo sapiens GN=MAGEB4 PE=1 SV=1	2	2	3	1.049
SP://Q8IUE0	TF2LY_HUMAN Homeobox protein TGIF2LY OS=Homo sapiens GN=TGIF2LY PE=2 SV=1	2	2	4	1.049
SP://P00450	CERU_HUMAN Ceruloplasmin OS=Homo sapiens GN=CP PE=1 SV=1	3	3	10	1.048
SP://O15553	MEFV_HUMAN Pyrin OS=Homo sapiens GN=MEFV PE=1 SV=1	3	4	19	1.048
SP://Q6NT04	TIGD7_HUMAN Tigger transposable element_derived protein 7 OS=Homo sapiens GN=TIGD7 PE=2 SV=1	2	2	2	1.048
SP://P29466	CASP1_HUMAN Caspase_1 OS=Homo sapiens GN=CASP1 PE=1 SV=1	2	3	13	1.048
SP://Q8N4C8	MINK1_HUMAN Misshapen_like kinase 1 OS=Homo sapiens GN=MINK1 PE=1 SV=2	2	2	4	1.048
SP://Q8IVF7	FMNL3_HUMAN Formin_like protein 3 OS=Homo sapiens GN=FMNL3 PE=1 SV=3	2	2	6	1.048
SP://P13667	PDIA4_HUMAN Protein disulfide_isomerase A4 OS=Homo sapiens GN=PDIA4 PE=1 SV=2	7	7	105	1.047
SP://Q9P2F5	STOX2_HUMAN Storkhead_box protein 2 OS=Homo sapiens GN=STOX2 PE=2 SV=2	3	3	10	1.047
SP://Q96JI7	SPTCS_HUMAN Spatacsin OS=Homo sapiens GN=SPG11 PE=1 SV=3	3	3	6	1.047
SP://Q96N06	CP055_HUMAN Uncharacterized protein C16orf55 OS=Homo sapiens GN=C16orf55 PE=2 SV=1	2	2	3	1.047
SP://Q0VF96	CGNL1_HUMAN Cingulin_like protein 1 OS=Homo sapiens GN=CGNL1 PE=1 SV=2	3	3	3	1.046
SP://Q9H444	CHM4B_HUMAN Charged multivesicular body protein 4b OS=Homo sapiens GN=CHMP4B PE=1 SV=1	3	3	14	1.046
SP://P80217	IN35_HUMAN Interferon_induced 35 kDa protein OS=Homo sapiens GN=IFI35 PE=1 SV=5	3	3	19	1.046
SP://Q07955	SRSF1_HUMAN Serine/arginine_rich splicing factor 1 OS=Homo sapiens GN=SRSF1 PE=1 SV=2	2	3	31	1.046
SP://Q8IWN7	RP1L1_HUMAN Retinitis pigmentosa 1_like 1 protein OS=Homo sapiens GN=RP1L1 PE=1 SV=4	2	2	12	1.046
SP://Q9UJN7	ZN391_HUMAN Zinc finger protein 391 OS=Homo sapiens GN=ZNF391 PE=1 SV=2	2	2	2	1.046
SP://Q14240	IF4A2_HUMAN Eukaryotic initiation factor 4A_II OS=Homo sapiens GN=EIF4A2 PE=1 SV=2	4	5	57	1.045
SP://P36952	SPB5_HUMAN Serpin B5 OS=Homo sapiens GN=SERPINB5 PE=1 SV=2	4	6	36	1.045
SP://Q08170	SRSF4_HUMAN Serine/arginine_rich splicing factor 4 OS=Homo sapiens GN=SRSF4 PE=1 SV=2	3	3	4	1.045
SP://Q3MJ13	WDR72_HUMAN WD repeat_containing protein 72 OS=Homo sapiens GN=WDR72 PE=1 SV=2	3	3	13	1.045
SP://Q6ZN16	M3K15_HUMAN Mitogen_activated protein kinase kinase kinase 15 OS=Homo sapiens GN=MAP3K15 PE=1 SV=2	2	2	13	1.045
SP://P14923	PLAK_HUMAN Junction plakoglobin OS=Homo sapiens GN=JUP PE=1 SV=3	2	3	13	1.045
SP://Q9P281	BAHC1_HUMAN BAH and coiled_coil domain_containing protein 1 OS=Homo sapiens GN=BAHCC1 PE=1 SV=3	2	2	10	1.045
SP://O96020	CCNE2_HUMAN G1/S_specific cyclin_E2 OS=Homo sapiens GN=CCNE2 PE=1 SV=1	2	2	6	1.045
SP://Q9NQW8	CNGB3_HUMAN Cyclic nucleotide_gated cation channel beta_3 OS=Homo sapiens GN=CNGB3 PE=1 SV=2	2	2	10	1.044
SP://Q8N283	ANR35_HUMAN Ankyrin repeat domain_containing protein 35 OS=Homo sapiens GN=ANKRD35 PE=2 SV=2	3	3	3	1.043
SP://Q68CZ2	TENS3_HUMAN Tensin_3 OS=Homo sapiens GN=TNS3 PE=1 SV=2	2	2	2	1.043
SP://Q9H267	VP33B_HUMAN Vacuolar protein sorting_associated protein 33B OS=Homo sapiens GN=VPS33B PE=1 SV=2	2	2	9	1.043
SP://Q8NHQ9	DDX55_HUMAN ATP_dependent RNA helicase DDX55 OS=Homo sapiens GN=DDX55 PE=1 SV=3	2	2	5	1.043
SP://Q9NQW6	ANLN_HUMAN Actin_binding protein anillin OS=Homo sapiens GN=ANLN PE=1 SV=2	6	6	13	1.042
SP://Q9ULI0	ATD2B_HUMAN ATPase family AAA domain_containing protein 2B OS=Homo sapiens GN=ATAD2B PE=1 SV=3	2	2	10	1.042
SP://P24278	ZBT25_HUMAN Zinc finger and BTB domain_containing protein 25 OS=Homo sapiens GN=ZBTB25 PE=1 SV=2	2	2	3	1.042
SP://Q2M3G4	SHRM1_HUMAN Protein Shroom1 OS=Homo sapiens GN=SHROOM1 PE=1 SV=1	2	2	6	1.042
SP://Q99590	SCAFB_HUMAN Protein SCAF11 OS=Homo sapiens GN=SCAF11 PE=1 SV=2	3	3	13	1.041
SP://P08F94	PKHD1_HUMAN Fibrocystin OS=Homo sapiens GN=PKHD1 PE=1 SV=1	3	3	14	1.041
SP://Q9UPY6	WASF3_HUMAN Wiskott_Aldrich syndrome protein family member 3 OS=Homo sapiens GN=WASF3 PE=1 SV=2	2	2	2	1.041
SP://P98161	PKD1_HUMAN Polycystin_1 OS=Homo sapiens GN=PKD1 PE=1 SV=3	2	2	2	1.041
SP://Q5FWF4	ZRAB3_HUMAN Zinc finger Ran_binding domain_containing protein 3 OS=Homo sapiens GN=ZRANB3 PE=2 SV=2	2	2	5	1.041
SP://Q9NV79	PCMD2_HUMAN Protein_L_isoaspartate O_methyltransferase domain_containing protein 2 OS=Homo sapiens GN=PCMTD2 PE=2 SV=2	2	2	2	1.041
SP://P47756	CAPZB_HUMAN F_actin_capping protein subunit beta OS=Homo sapiens GN=CAPZB PE=1 SV=4	4	5	45	1.04
SP://Q96QZ7	MAGI1_HUMAN Membrane_associated guanylate kinase_ WW and PDZ domain_containing protein 1 OS=Homo sapiens GN=MAGI1 PE=1 SV=3	4	4	5	1.04
SP://Q14147	DHX34_HUMAN Probable ATP_dependent RNA helicase DHX34 OS=Homo sapiens GN=DHX34 PE=2 SV=2	2	2	3	1.04
SP://O95803	NDST3_HUMAN Bifunctional heparan sulfate N_deacetylase/N_sulfotransferase 3 OS=Homo sapiens GN=NDST3 PE=2 SV=1	2	2	4	1.04
SP://P21817	RYR1_HUMAN Ryanodine receptor 1 OS=Homo sapiens GN=RYR1 PE=1 SV=3	2	2	3	1.04
SP://Q14152	EIF3A_HUMAN Eukaryotic translation initiation factor 3 subunit A OS=Homo sapiens GN=EIF3A PE=1 SV=1	12	12	48	1.039
SP://P23381	SYWC_HUMAN Tryptophan__tRNA ligase_ cytoplasmic OS=Homo sapiens GN=WARS PE=1 SV=2	4	4	33	1.039
SP://P43250	GRK6_HUMAN G protein_coupled receptor kinase 6 OS=Homo sapiens GN=GRK6 PE=1 SV=2	4	4	11	1.039
SP://Q8ND61	CC020_HUMAN Uncharacterized protein C3orf20 OS=Homo sapiens GN=C3orf20 PE=1 SV=2	3	3	13	1.039
SP://P10599	THIO_HUMAN Thioredoxin OS=Homo sapiens GN=TXN PE=1 SV=3	2	2	52	1.039
SP://O43488	ARK72_HUMAN Aflatoxin B1 aldehyde reductase member 2 OS=Homo sapiens GN=AKR7A2 PE=1 SV=3	2	2	5	1.039
SP://P58546	MTPN_HUMAN Myotrophin OS=Homo sapiens GN=MTPN PE=1 SV=2	2	2	31	1.039
SP://Q7Z4S6	KI21A_HUMAN Kinesin_like protein KIF21A OS=Homo sapiens GN=KIF21A PE=1 SV=2	7	8	22	1.038
SP://Q7Z2Z1	TICRR_HUMAN Treslin OS=Homo sapiens GN=TICRR PE=1 SV=2	4	5	19	1.038
SP://Q13733	AT1A4_HUMAN Sodium/potassium_transporting ATPase subunit alpha_4 OS=Homo sapiens GN=ATP1A4 PE=1 SV=3	3	4	5	1.038
SP://Q8IXZ2	ZC3H3_HUMAN Zinc finger CCCH domain_containing protein 3 OS=Homo sapiens GN=ZC3H3 PE=1 SV=3	3	3	4	1.038
SP://Q5SW79	CE170_HUMAN Centrosomal protein of 170 kDa OS=Homo sapiens GN=CEP170 PE=1 SV=1	2	2	4	1.038
SP://Q15208	STK38_HUMAN Serine/threonine_protein kinase 38 OS=Homo sapiens GN=STK38 PE=1 SV=1	2	3	12	1.038
SP://P29374	ARI4A_HUMAN AT_rich interactive domain_containing protein 4A OS=Homo sapiens GN=ARID4A PE=1 SV=3	3	3	7	1.037
SP://Q9H115	SNAB_HUMAN Beta_soluble NSF attachment protein OS=Homo sapiens GN=NAPB PE=1 SV=2	2	2	3	1.037
SP://A5A3E0	POTEF_HUMAN POTE ankyrin domain family member F OS=Homo sapiens GN=POTEF PE=1 SV=2	2	5	64	1.037
SP://Q6S8J3	POTEE_HUMAN POTE ankyrin domain family member E OS=Homo sapiens GN=POTEE PE=1 SV=3	2	5	64	1.037
SP://Q9ULW0	TPX2_HUMAN Targeting protein for Xklp2 OS=Homo sapiens GN=TPX2 PE=1 SV=2	2	2	4	1.037
SP://Q14004	CDK13_HUMAN Cyclin_dependent kinase 13 OS=Homo sapiens GN=CDK13 PE=1 SV=2	2	2	2	1.037
SP://Q8NI27	THOC2_HUMAN THO complex subunit 2 OS=Homo sapiens GN=THOC2 PE=1 SV=2	2	2	7	1.037
SP://P06733	ENOA_HUMAN Alpha_enolase OS=Homo sapiens GN=ENO1 PE=1 SV=2	6	12	280	1.036
SP://Q9H2Y7	ZF106_HUMAN Zinc finger protein 106 homolog OS=Homo sapiens GN=ZFP106 PE=1 SV=1	3	4	9	1.036
SP://P63010	AP2B1_HUMAN AP_2 complex subunit beta OS=Homo sapiens GN=AP2B1 PE=1 SV=1	3	3	10	1.036
SP://Q92918	M4K1_HUMAN Mitogen_activated protein kinase kinase kinase kinase 1 OS=Homo sapiens GN=MAP4K1 PE=1 SV=1	2	2	2	1.036
SP://Q03701	CEBPZ_HUMAN CCAAT/enhancer_binding protein zeta OS=Homo sapiens GN=CEBPZ PE=1 SV=3	2	2	16	1.036
SP://Q8TD84	DSCL1_HUMAN Down syndrome cell adhesion molecule_like protein 1 OS=Homo sapiens GN=DSCAML1 PE=1 SV=2	2	2	3	1.036
SP://O14490	DLGP1_HUMAN Disks large_associated protein 1 OS=Homo sapiens GN=DLGAP1 PE=1 SV=1	2	2	2	1.036
SP://Q3SY84	K2C71_HUMAN Keratin_ type II cytoskeletal 71 OS=Homo sapiens GN=KRT71 PE=1 SV=3	2	2	7	1.036
SP://Q96NX9	DACH2_HUMAN Dachshund homolog 2 OS=Homo sapiens GN=DACH2 PE=2 SV=1	2	2	2	1.036
SP://O43347	MSI1H_HUMAN RNA_binding protein Musashi homolog 1 OS=Homo sapiens GN=MSI1 PE=1 SV=1	3	4	4	1.035
SP://Q6GQQ9	OTU7B_HUMAN OTU domain_containing protein 7B OS=Homo sapiens GN=OTUD7B PE=1 SV=1	3	3	5	1.035
SP://Q8IX06	GOR_HUMAN Exonuclease GOR OS=Homo sapiens GN=REXO1L1 PE=2 SV=2	2	2	2	1.035
SP://P41970	ELK3_HUMAN ETS domain_containing protein Elk_3 OS=Homo sapiens GN=ELK3 PE=1 SV=2	2	2	2	1.035
SP://Q86X29	LSR_HUMAN Lipolysis_stimulated lipoprotein receptor OS=Homo sapiens GN=LSR PE=1 SV=4	2	2	2	1.035
SP://Q9UKV3	ACINU_HUMAN Apoptotic chromatin condensation inducer in the nucleus OS=Homo sapiens GN=ACIN1 PE=1 SV=2	2	2	2	1.034
SP://Q9HBY8	SGK2_HUMAN Serine/threonine_protein kinase Sgk2 OS=Homo sapiens GN=SGK2 PE=1 SV=1	2	2	10	1.034
SP://P61587	RND3_HUMAN Rho_related GTP_binding protein RhoE OS=Homo sapiens GN=RND3 PE=1 SV=1	2	2	7	1.034
SP://P51449	RORG_HUMAN Nuclear receptor ROR_gamma OS=Homo sapiens GN=RORC PE=1 SV=2	2	2	2	1.034
SP://P50502	F10A1_HUMAN Hsc70_interacting protein OS=Homo sapiens GN=ST13 PE=1 SV=2	5	6	58	1.033
SP://P05198	IF2A_HUMAN Eukaryotic translation initiation factor 2 subunit 1 OS=Homo sapiens GN=EIF2S1 PE=1 SV=3	2	2	10	1.033
SP://Q7Z5H3	RHG22_HUMAN Rho GTPase_activating protein 22 OS=Homo sapiens GN=ARHGAP22 PE=1 SV=1	2	2	2	1.033
SP://P30838	AL3A1_HUMAN Aldehyde dehydrogenase_ dimeric NADP_preferring OS=Homo sapiens GN=ALDH3A1 PE=1 SV=3	5	5	69	1.032
SP://Q5VZP5	DUS27_HUMAN Inactive dual specificity phosphatase 27 OS=Homo sapiens GN=DUSP27 PE=2 SV=1	3	2	5	1.032
SP://Q9BXS0	COPA1_HUMAN Collagen alpha_1(XXV) chain OS=Homo sapiens GN=COL25A1 PE=1 SV=2	3	2	6	1.032
SP://Q14254	FLOT2_HUMAN Flotillin_2 OS=Homo sapiens GN=FLOT2 PE=1 SV=2	2	2	2	1.032
SP://Q96HM7	F113B_HUMAN Protein FAM113B OS=Homo sapiens GN=FAM113B PE=2 SV=1	2	2	3	1.032
SP://Q96MW7	TIGD1_HUMAN Tigger transposable element_derived protein 1 OS=Homo sapiens GN=TIGD1 PE=2 SV=1	2	2	2	1.032
SP://P31948	STIP1_HUMAN Stress_induced_phosphoprotein 1 OS=Homo sapiens GN=STIP1 PE=1 SV=1	6	8	105	1.031
SP://Q86VD1	MORC1_HUMAN MORC family CW_type zinc finger protein 1 OS=Homo sapiens GN=MORC1 PE=2 SV=2	2	2	8	1.031
SP://Q17RC7	EX3L4_HUMAN Exocyst complex component 3_like protein 4 OS=Homo sapiens GN=EXOC3L4 PE=2 SV=2	2	2	5	1.031
SP://O75970	MPDZ_HUMAN Multiple PDZ domain protein OS=Homo sapiens GN=MPDZ PE=1 SV=2	5	5	14	1.03
SP://Q9NRC6	SPTN5_HUMAN Spectrin beta chain_ brain 4 OS=Homo sapiens GN=SPTBN5 PE=1 SV=1	5	6	10	1.03
SP://P37837	TALDO_HUMAN Transaldolase OS=Homo sapiens GN=TALDO1 PE=1 SV=2	3	3	28	1.03
SP://Q6AZY7	SCAR3_HUMAN Scavenger receptor class A member 3 OS=Homo sapiens GN=SCARA3 PE=2 SV=1	2	2	6	1.03
SP://Q8TD57	DYH3_HUMAN Dynein heavy chain 3_ axonemal OS=Homo sapiens GN=DNAH3 PE=2 SV=1	9	8	42	1.029
SP://Q9BX26	SYCP2_HUMAN Synaptonemal complex protein 2 OS=Homo sapiens GN=SYCP2 PE=2 SV=2	3	3	24	1.029
SP://P63211	GBG1_HUMAN Guanine nucleotide_binding protein G(T) subunit gamma_T1 OS=Homo sapiens GN=GNGT1 PE=2 SV=2	3	2	4	1.029
SP://P82094	TMF1_HUMAN TATA element modulatory factor OS=Homo sapiens GN=TMF1 PE=1 SV=2	2	2	3	1.029
SP://P59817	Z280A_HUMAN Zinc finger protein 280A OS=Homo sapiens GN=ZNF280A PE=2 SV=3	2	2	3	1.029
SP://Q96JP0	FEM1C_HUMAN Protein fem_1 homolog C OS=Homo sapiens GN=FEM1C PE=2 SV=1	2	3	4	1.029
SP://Q12996	CSTF3_HUMAN Cleavage stimulation factor subunit 3 OS=Homo sapiens GN=CSTF3 PE=1 SV=1	2	2	2	1.029
SP://P29372	3MG_HUMAN DNA_3_methyladenine glycosylase OS=Homo sapiens GN=MPG PE=1 SV=3	2	2	3	1.029
SP://Q14957	NMDE3_HUMAN Glutamate [NMDA] receptor subunit epsilon_3 OS=Homo sapiens GN=GRIN2C PE=2 SV=3	2	2	7	1.029
SP://O76050	NEU1A_HUMAN Neuralized_like protein 1A OS=Homo sapiens GN=NEURL PE=2 SV=1	3	3	3	1.028
SP://Q9NUQ6	SPS2L_HUMAN SPATS2_like protein OS=Homo sapiens GN=SPATS2L PE=1 SV=2	3	4	8	1.028
SP://Q96LB3	IFT74_HUMAN Intraflagellar transport protein 74 homolog OS=Homo sapiens GN=IFT74 PE=2 SV=1	2	4	20	1.028
SP://A6NI47	POTEM_HUMAN Putative POTE ankyrin domain family member M OS=Homo sapiens GN=POTEM PE=3 SV=2	2	2	8	1.028
SP://Q6S545	POTEH_HUMAN POTE ankyrin domain family member H OS=Homo sapiens GN=POTEH PE=2 SV=3	2	2	8	1.028
SP://Q6S5H5	POTEG_HUMAN POTE ankyrin domain family member G OS=Homo sapiens GN=POTEG PE=2 SV=5	2	2	8	1.028
SP://Q9NR48	ASH1L_HUMAN Histone_lysine N_methyltransferase ASH1L OS=Homo sapiens GN=ASH1L PE=1 SV=2	6	7	7	1.027
SP://Q9UKV8	AGO2_HUMAN Protein argonaute_2 OS=Homo sapiens GN=EIF2C2 PE=1 SV=3	3	3	4	1.027
SP://P28360	MSX1_HUMAN Homeobox protein MSX_1 OS=Homo sapiens GN=MSX1 PE=1 SV=2	2	2	3	1.027
SP://Q0VG06	FP100_HUMAN Fanconi anemia_associated protein of 100 kDa OS=Homo sapiens GN=FAAP100 PE=1 SV=3	2	2	2	1.027
SP://P35555	FBN1_HUMAN Fibrillin_1 OS=Homo sapiens GN=FBN1 PE=1 SV=3	2	2	2	1.027
SP://Q8NC60	NOA1_HUMAN Nitric oxide_associated protein 1 OS=Homo sapiens GN=NOA1 PE=1 SV=2	2	2	4	1.027
SP://Q8N2G8	GHDC_HUMAN GH3 domain_containing protein OS=Homo sapiens GN=GHDC PE=1 SV=2	2	2	3	1.025
SP://Q6N043	Z280D_HUMAN Zinc finger protein 280D OS=Homo sapiens GN=ZNF280D PE=1 SV=3	5	5	5	1.024
SP://P20742	PZP_HUMAN Pregnancy zone protein OS=Homo sapiens GN=PZP PE=1 SV=4	4	3	7	1.024
SP://O15066	KIF3B_HUMAN Kinesin_like protein KIF3B OS=Homo sapiens GN=KIF3B PE=1 SV=1	2	2	11	1.024
SP://P52272	HNRPM_HUMAN Heterogeneous nuclear ribonucleoprotein M OS=Homo sapiens GN=HNRNPM PE=1 SV=3	2	3	3	1.024
SP://Q96AA8	JKIP2_HUMAN Janus kinase and microtubule_interacting protein 2 OS=Homo sapiens GN=JAKMIP2 PE=2 SV=1	2	2	2	1.024
SP://P17987	TCPA_HUMAN T_complex protein 1 subunit alpha OS=Homo sapiens GN=TCP1 PE=1 SV=1	6	6	95	1.023
SP://P30041	PRDX6_HUMAN Peroxiredoxin_6 OS=Homo sapiens GN=PRDX6 PE=1 SV=3	4	4	82	1.023
SP://Q2TAA5	ALG11_HUMAN GDP_Man:Man(3)GlcNAc(2)_PP_Dol alpha_1_2_mannosyltransferase OS=Homo sapiens GN=ALG11 PE=1 SV=2	4	4	7	1.023
SP://B7ZAP0	RBG10_HUMAN Rab GTPase_activating protein 1_like_ isoform 10 OS=Homo sapiens GN=RABGAP1L PE=2 SV=1	3	3	20	1.023
SP://O00468	AGRIN_HUMAN Agrin OS=Homo sapiens GN=AGRN PE=1 SV=4	3	3	3	1.023
SP://Q8N3C0	ASCC3_HUMAN Activating signal cointegrator 1 complex subunit 3 OS=Homo sapiens GN=ASCC3 PE=1 SV=3	3	3	6	1.023
SP://O75840	KLF7_HUMAN Krueppel_like factor 7 OS=Homo sapiens GN=KLF7 PE=2 SV=1	2	2	2	1.023
SP://P62249	RS16_HUMAN 40S ribosomal protein S16 OS=Homo sapiens GN=RPS16 PE=1 SV=2	2	2	2	1.023
SP://Q13185	CBX3_HUMAN Chromobox protein homolog 3 OS=Homo sapiens GN=CBX3 PE=1 SV=4	2	3	43	1.022
SP://Q14669	TRIPC_HUMAN Probable E3 ubiquitin_protein ligase TRIP12 OS=Homo sapiens GN=TRIP12 PE=1 SV=1	2	3	22	1.022
SP://P49754	VPS41_HUMAN Vacuolar protein sorting_associated protein 41 homolog OS=Homo sapiens GN=VPS41 PE=1 SV=3	2	2	2	1.022
SP://Q4G0N8	SL9C1_HUMAN Sodium/hydrogen exchanger 10 OS=Homo sapiens GN=SLC9C1 PE=2 SV=2	2	2	13	1.022
SP://Q9P2D7	DYH1_HUMAN Dynein heavy chain 1_ axonemal OS=Homo sapiens GN=DNAH1 PE=1 SV=4	9	9	33	1.021
SP://Q99832	TCPH_HUMAN T_complex protein 1 subunit eta OS=Homo sapiens GN=CCT7 PE=1 SV=2	8	9	108	1.021
SP://Q8TCG1	CIP2A_HUMAN Protein CIP2A OS=Homo sapiens GN=KIAA1524 PE=1 SV=2	5	5	22	1.021
SP://Q8N2C7	UNC80_HUMAN Protein unc_80 homolog OS=Homo sapiens GN=UNC80 PE=2 SV=2	4	4	6	1.021
SP://P50579	AMPM2_HUMAN Methionine aminopeptidase 2 OS=Homo sapiens GN=METAP2 PE=1 SV=1	2	2	2	1.021
SP://Q86VP3	PACS2_HUMAN Phosphofurin acidic cluster sorting protein 2 OS=Homo sapiens GN=PACS2 PE=1 SV=3	2	2	2	1.021
SP://P38646	GRP75_HUMAN Stress_70 protein_ mitochondrial OS=Homo sapiens GN=HSPA9 PE=1 SV=2	2	3	12	1.021
SP://P11766	ADHX_HUMAN Alcohol dehydrogenase class_3 OS=Homo sapiens GN=ADH5 PE=1 SV=4	2	2	4	1.021
SP://A4UGR9	XIRP2_HUMAN Xin actin_binding repeat_containing protein 2 OS=Homo sapiens GN=XIRP2 PE=1 SV=2	9	9	9	1.02
SP://Q5THJ4	VP13D_HUMAN Vacuolar protein sorting_associated protein 13D OS=Homo sapiens GN=VPS13D PE=1 SV=1	7	10	31	1.02
SP://Q8IYF1	ELOA2_HUMAN RNA polymerase II transcription factor SIII subunit A2 OS=Homo sapiens GN=TCEB3B PE=1 SV=2	3	4	10	1.02
SP://Q9UBV2	SE1L1_HUMAN Protein sel_1 homolog 1 OS=Homo sapiens GN=SEL1L PE=1 SV=3	2	2	3	1.02
SP://Q9HCC9	LST2_HUMAN Lateral signaling target protein 2 homolog OS=Homo sapiens GN=ZFYVE28 PE=1 SV=3	2	1	3	1.02
SP://P50395	GDIB_HUMAN Rab GDP dissociation inhibitor beta OS=Homo sapiens GN=GDI2 PE=1 SV=2	5	7	72	1.019
SP://Q13164	MK07_HUMAN Mitogen_activated protein kinase 7 OS=Homo sapiens GN=MAPK7 PE=1 SV=2	3	3	10	1.019
SP://Q14678	KANK1_HUMAN KN motif and ankyrin repeat domain_containing protein 1 OS=Homo sapiens GN=KANK1 PE=1 SV=3	2	3	4	1.019
SP://Q9NZC9	SMAL1_HUMAN SWI/SNF_related matrix_associated actin_dependent regulator of chromatin subfamily A_like protein 1 OS=Homo sapiens GN=SMARCAL1 PE=1 SV=1	2	2	15	1.019
SP://Q02790	FKBP4_HUMAN Peptidyl_prolyl cis_trans isomerase FKBP4 OS=Homo sapiens GN=FKBP4 PE=1 SV=3	2	3	35	1.019
SP://Q2VIQ3	KIF4B_HUMAN Chromosome_associated kinesin KIF4B OS=Homo sapiens GN=KIF4B PE=1 SV=2	2	2	4	1.019
SP://Q71F78	LCA10_HUMAN Putative lung carcinoma_associated protein 10 OS=Homo sapiens GN=LCA10 PE=2 SV=1	2	2	3	1.019
SP://Q9UKU7	ACAD8_HUMAN Isobutyryl_CoA dehydrogenase_ mitochondrial OS=Homo sapiens GN=ACAD8 PE=1 SV=1	3	3	6	1.018
SP://Q4VXU2	PAP1L_HUMAN Polyadenylate_binding protein 1_like OS=Homo sapiens GN=PABPC1L PE=2 SV=1	2	2	19	1.018
SP://Q14934	NFAC4_HUMAN Nuclear factor of activated T_cells_ cytoplasmic 4 OS=Homo sapiens GN=NFATC4 PE=1 SV=2	2	2	3	1.018
SP://Q9UPN4	AZI1_HUMAN 5_azacytidine_induced protein 1 OS=Homo sapiens GN=AZI1 PE=1 SV=3	2	3	3	1.018
SP://Q9ULK2	AT7L1_HUMAN Ataxin_7_like protein 1 OS=Homo sapiens GN=ATXN7L1 PE=2 SV=3	2	2	5	1.018
SP://Q8IVF2	AHNK2_HUMAN Protein AHNAK2 OS=Homo sapiens GN=AHNAK2 PE=1 SV=2	8	8	23	1.017
SP://Q86VF7	NRAP_HUMAN Nebulin_related_anchoring protein OS=Homo sapiens GN=NRAP PE=2 SV=2	5	5	13	1.017
SP://Q05193	DYN1_HUMAN Dynamin_1 OS=Homo sapiens GN=DNM1 PE=1 SV=2	3	3	8	1.017
SP://Q9Y2L5	TPPC8_HUMAN Trafficking protein particle complex subunit 8 OS=Homo sapiens GN=TRAPPC8 PE=1 SV=2	3	3	4	1.017
SP://Q9UNM6	PSD13_HUMAN 26S proteasome non_ATPase regulatory subunit 13 OS=Homo sapiens GN=PSMD13 PE=1 SV=2	2	2	12	1.017
SP://P49917	DNLI4_HUMAN DNA ligase 4 OS=Homo sapiens GN=LIG4 PE=1 SV=2	2	2	7	1.017
SP://Q99758	ABCA3_HUMAN ATP_binding cassette sub_family A member 3 OS=Homo sapiens GN=ABCA3 PE=1 SV=2	2	2	4	1.017
SP://Q9UPM8	AP4E1_HUMAN AP_4 complex subunit epsilon_1 OS=Homo sapiens GN=AP4E1 PE=1 SV=2	2	2	2	1.016
SP://P11216	PYGB_HUMAN Glycogen phosphorylase_ brain form OS=Homo sapiens GN=PYGB PE=1 SV=5	7	9	64	1.015
SP://Q96AG4	LRC59_HUMAN Leucine_rich repeat_containing protein 59 OS=Homo sapiens GN=LRRC59 PE=1 SV=1	2	2	2	1.015
SP://Q99698	LYST_HUMAN Lysosomal_trafficking regulator OS=Homo sapiens GN=LYST PE=1 SV=3	5	8	15	1.014
SP://P47897	SYQ_HUMAN Glutamine__tRNA ligase OS=Homo sapiens GN=QARS PE=1 SV=1	4	7	29	1.014
SP://P46019	KPB2_HUMAN Phosphorylase b kinase regulatory subunit alpha_ liver isoform OS=Homo sapiens GN=PHKA2 PE=1 SV=1	3	3	4	1.014
SP://O95271	TNKS1_HUMAN Tankyrase_1 OS=Homo sapiens GN=TNKS PE=1 SV=2	3	3	6	1.014
SP://P55160	NCKPL_HUMAN Nck_associated protein 1_like OS=Homo sapiens GN=NCKAP1L PE=1 SV=3	2	2	2	1.014
SP://Q8NA03	FSIP1_HUMAN Fibrous sheath_interacting protein 1 OS=Homo sapiens GN=FSIP1 PE=2 SV=1	2	2	5	1.014
SP://Q6ZUM4	RHG27_HUMAN Rho GTPase_activating protein 27 OS=Homo sapiens GN=ARHGAP27 PE=1 SV=3	2	2	6	1.014
SP://Q9UQM7	KCC2A_HUMAN Calcium/calmodulin_dependent protein kinase type II subunit alpha OS=Homo sapiens GN=CAMK2A PE=1 SV=2	2	2	6	1.014
SP://P26583	HMGB2_HUMAN High mobility group protein B2 OS=Homo sapiens GN=HMGB2 PE=1 SV=2	2	2	22	1.014
SP://Q15477	SKIV2_HUMAN Helicase SKI2W OS=Homo sapiens GN=SKIV2L PE=1 SV=3	3	3	4	1.013
SP://O76090	BEST1_HUMAN Bestrophin_1 OS=Homo sapiens GN=BEST1 PE=1 SV=1	3	3	6	1.013
SP://O60664	PLIN3_HUMAN Perilipin_3 OS=Homo sapiens GN=PLIN3 PE=1 SV=3	3	4	9	1.013
SP://A2CJ06	DYTN_HUMAN Dystrotelin OS=Homo sapiens GN=DYTN PE=2 SV=1	2	2	3	1.013
SP://A0A183	LCE6A_HUMAN Late cornified envelope protein 6A OS=Homo sapiens GN=LCE6A PE=2 SV=1	2	2	6	1.013
SP://Q99496	RING2_HUMAN E3 ubiquitin_protein ligase RING2 OS=Homo sapiens GN=RNF2 PE=1 SV=1	3	2	3	1.012
SP://P54727	RD23B_HUMAN UV excision repair protein RAD23 homolog B OS=Homo sapiens GN=RAD23B PE=1 SV=1	3	4	34	1.012
SP://Q9NRD8	DUOX2_HUMAN Dual oxidase 2 OS=Homo sapiens GN=DUOX2 PE=1 SV=2	3	3	6	1.012
SP://Q8TF01	PNISR_HUMAN Arginine/serine_rich protein PNISR OS=Homo sapiens GN=PNISR PE=1 SV=2	3	4	19	1.012
SP://Q6P179	ERAP2_HUMAN Endoplasmic reticulum aminopeptidase 2 OS=Homo sapiens GN=ERAP2 PE=1 SV=2	2	2	2	1.012
SP://Q96A84	EMID1_HUMAN EMI domain_containing protein 1 OS=Homo sapiens GN=EMID1 PE=2 SV=1	2	2	3	1.012
SP://Q5JRA6	MIA3_HUMAN Melanoma inhibitory activity protein 3 OS=Homo sapiens GN=MIA3 PE=1 SV=1	2	3	9	1.012
SP://Q6ZV29	PLPL7_HUMAN Patatin_like phospholipase domain_containing protein 7 OS=Homo sapiens GN=PNPLA7 PE=2 SV=3	3	3	6	1.011
SP://Q96SB8	SMC6_HUMAN Structural maintenance of chromosomes protein 6 OS=Homo sapiens GN=SMC6 PE=1 SV=2	3	3	9	1.011
SP://O95249	GOSR1_HUMAN Golgi SNAP receptor complex member 1 OS=Homo sapiens GN=GOSR1 PE=1 SV=1	2	2	7	1.011
SP://O15083	ERC2_HUMAN ERC protein 2 OS=Homo sapiens GN=ERC2 PE=1 SV=3	2	2	5	1.011
SP://Q8WTP8	AEN_HUMAN Apoptosis_enhancing nuclease OS=Homo sapiens GN=AEN PE=1 SV=2	2	3	11	1.011
SP://Q96NU0	CNT3B_HUMAN Contactin_associated protein_like 3B OS=Homo sapiens GN=CNTNAP3B PE=2 SV=2	5	5	26	1.01
SP://O14522	PTPRT_HUMAN Receptor_type tyrosine_protein phosphatase T OS=Homo sapiens GN=PTPRT PE=1 SV=6	4	4	22	1.01
SP://Q8IZP2	ST134_HUMAN Putative protein FAM10A4 OS=Homo sapiens GN=ST13P4 PE=5 SV=1	4	5	39	1.01
SP://P28715	ERCC5_HUMAN DNA repair protein complementing XP_G cells OS=Homo sapiens GN=ERCC5 PE=1 SV=3	3	3	4	1.01
SP://Q6KB66	K2C80_HUMAN Keratin_ type II cytoskeletal 80 OS=Homo sapiens GN=KRT80 PE=1 SV=2	4	4	5	1.009
SP://Q6P995	F171B_HUMAN Protein FAM171B OS=Homo sapiens GN=FAM171B PE=1 SV=3	3	5	36	1.009
SP://O75083	WDR1_HUMAN WD repeat_containing protein 1 OS=Homo sapiens GN=WDR1 PE=1 SV=4	3	3	13	1.009
SP://Q9Y5Q5	CORIN_HUMAN Atrial natriuretic peptide_converting enzyme OS=Homo sapiens GN=CORIN PE=1 SV=2	3	3	6	1.009
SP://Q7Z7A3	CTU1_HUMAN Cytoplasmic tRNA 2_thiolation protein 1 OS=Homo sapiens GN=CTU1 PE=1 SV=1	2	3	4	1.009
SP://P24046	GBRR1_HUMAN Gamma_aminobutyric acid receptor subunit rho_1 OS=Homo sapiens GN=GABRR1 PE=2 SV=2	2	2	16	1.009
SP://Q8TD90	MAGE2_HUMAN Melanoma_associated antigen E2 OS=Homo sapiens GN=MAGEE2 PE=2 SV=1	2	2	13	1.009
SP://Q9P289	MST4_HUMAN Serine/threonine_protein kinase MST4 OS=Homo sapiens GN=MST4 PE=1 SV=2	2	2	2	1.009
SP://Q6P2Q9	PRP8_HUMAN Pre_mRNA_processing_splicing factor 8 OS=Homo sapiens GN=PRPF8 PE=1 SV=2	2	2	2	1.009
SP://Q9P2M1	LR2BP_HUMAN LRP2_binding protein OS=Homo sapiens GN=LRP2BP PE=1 SV=2	2	2	2	1.009
SP://Q9Y2H2	SAC2_HUMAN Phosphatidylinositide phosphatase SAC2 OS=Homo sapiens GN=INPP5F PE=1 SV=3	2	2	2	1.009
SP://P09211	GSTP1_HUMAN Glutathione S_transferase P OS=Homo sapiens GN=GSTP1 PE=1 SV=2	4	7	95	1.008
SP://P42356	PI4KA_HUMAN Phosphatidylinositol 4_kinase alpha OS=Homo sapiens GN=PI4KA PE=1 SV=3	4	4	11	1.008
SP://Q9UN37	VPS4A_HUMAN Vacuolar protein sorting_associated protein 4A OS=Homo sapiens GN=VPS4A PE=1 SV=1	3	3	4	1.008
SP://P46063	RECQ1_HUMAN ATP_dependent DNA helicase Q1 OS=Homo sapiens GN=RECQL PE=1 SV=3	3	3	4	1.008
SP://Q9UL36	ZN236_HUMAN Zinc finger protein 236 OS=Homo sapiens GN=ZNF236 PE=2 SV=2	3	3	7	1.008
SP://Q9HBR0	S38AA_HUMAN Putative sodium_coupled neutral amino acid transporter 10 OS=Homo sapiens GN=SLC38A10 PE=1 SV=2	3	3	8	1.008
SP://Q12872	SFSWA_HUMAN Splicing factor_ suppressor of white_apricot homolog OS=Homo sapiens GN=SFSWAP PE=1 SV=3	2	2	15	1.008
SP://Q9UPP1	PHF8_HUMAN Histone lysine demethylase PHF8 OS=Homo sapiens GN=PHF8 PE=1 SV=3	2	2	9	1.008
SP://P02545	LMNA_HUMAN Prelamin_A/C OS=Homo sapiens GN=LMNA PE=1 SV=1	6	6	23	1.007
SP://O75334	LIPA2_HUMAN Liprin_alpha_2 OS=Homo sapiens GN=PPFIA2 PE=1 SV=2	4	5	8	1.007
SP://Q9UHR6	ZNHI2_HUMAN Zinc finger HIT domain_containing protein 2 OS=Homo sapiens GN=ZNHIT2 PE=1 SV=1	3	2	3	1.007
SP://Q7Z333	SETX_HUMAN Probable helicase senataxin OS=Homo sapiens GN=SETX PE=1 SV=4	3	3	20	1.007
SP://Q9ULM2	ZN490_HUMAN Zinc finger protein 490 OS=Homo sapiens GN=ZNF490 PE=2 SV=2	3	2	6	1.007
SP://Q8NI35	INADL_HUMAN InaD_like protein OS=Homo sapiens GN=INADL PE=1 SV=3	3	3	10	1.007
SP://Q8TEK3	DOT1L_HUMAN Histone_lysine N_methyltransferase_ H3 lysine_79 specific OS=Homo sapiens GN=DOT1L PE=1 SV=2	3	3	3	1.007
SP://Q9H9G7	AGO3_HUMAN Protein argonaute_3 OS=Homo sapiens GN=EIF2C3 PE=1 SV=2	2	2	3	1.007
SP://Q9HCK5	AGO4_HUMAN Protein argonaute_4 OS=Homo sapiens GN=EIF2C4 PE=1 SV=2	2	2	3	1.007
SP://Q9UL18	AGO1_HUMAN Protein argonaute_1 OS=Homo sapiens GN=EIF2C1 PE=1 SV=3	2	2	3	1.007
SP://O60504	VINEX_HUMAN Vinexin OS=Homo sapiens GN=SORBS3 PE=1 SV=2	2	3	22	1.007
SP://P27216	ANX13_HUMAN Annexin A13 OS=Homo sapiens GN=ANXA13 PE=1 SV=3	2	2	5	1.007
SP://Q7Z406	MYH14_HUMAN Myosin_14 OS=Homo sapiens GN=MYH14 PE=1 SV=2	2	2	2	1.007
SP://Q96JG9	ZN469_HUMAN Zinc finger protein 469 OS=Homo sapiens GN=ZNF469 PE=1 SV=3	4	4	19	1.006
SP://P41250	SYG_HUMAN Glycine__tRNA ligase OS=Homo sapiens GN=GARS PE=1 SV=3	4	5	59	1.006
SP://Q8TEP8	CE192_HUMAN Centrosomal protein of 192 kDa OS=Homo sapiens GN=CEP192 PE=1 SV=2	3	3	10	1.006
SP://P0CG42	F157B_HUMAN Putative protein FAM157B OS=Homo sapiens GN=FAM157B PE=3 SV=1	3	3	4	1.006
SP://Q5ST30	SYVM_HUMAN Valine__tRNA ligase_ mitochondrial OS=Homo sapiens GN=VARS2 PE=1 SV=2	2	2	2	1.006
SP://O75564	JERKY_HUMAN Jerky protein homolog OS=Homo sapiens GN=JRK PE=2 SV=2	2	2	4	1.006
SP://Q8TB72	PUM2_HUMAN Pumilio homolog 2 OS=Homo sapiens GN=PUM2 PE=1 SV=2	2	2	2	1.006
SP://P01031	CO5_HUMAN Complement C5 OS=Homo sapiens GN=C5 PE=1 SV=4	2	3	3	1.006
SP://Q9ULD2	MTUS1_HUMAN Microtubule_associated tumor suppressor 1 OS=Homo sapiens GN=MTUS1 PE=1 SV=2	2	2	2	1.006
SP://P04181	OAT_HUMAN Ornithine aminotransferase_ mitochondrial OS=Homo sapiens GN=OAT PE=1 SV=1	2	2	41	1.006
SP://Q6P0N0	M18BP_HUMAN Mis18_binding protein 1 OS=Homo sapiens GN=MIS18BP1 PE=1 SV=1	4	4	4	1.005
SP://Q9P0J1	PDP1_HUMAN [Pyruvate dehydrogenase [acetyl_transferring]]_phosphatase 1_ mitochondrial OS=Homo sapiens GN=PDP1 PE=1 SV=3	2	2	3	1.005
SP://Q4G0S7	CC152_HUMAN Coiled_coil domain_containing protein 152 OS=Homo sapiens GN=CCDC152 PE=2 SV=3	4	4	7	1.004
SP://O15146	MUSK_HUMAN Muscle_ skeletal receptor tyrosine_protein kinase OS=Homo sapiens GN=MUSK PE=1 SV=1	3	3	6	1.004
SP://Q92797	SYMPK_HUMAN Symplekin OS=Homo sapiens GN=SYMPK PE=1 SV=2	3	3	5	1.004
SP://Q6UVM3	KCNT2_HUMAN Potassium channel subfamily T member 2 OS=Homo sapiens GN=KCNT2 PE=1 SV=1	3	3	4	1.004
SP://Q8NFW5	DMBX1_HUMAN Diencephalon/mesencephalon homeobox protein 1 OS=Homo sapiens GN=DMBX1 PE=2 SV=1	2	2	3	1.004
SP://Q96ST3	SIN3A_HUMAN Paired amphipathic helix protein Sin3a OS=Homo sapiens GN=SIN3A PE=1 SV=2	2	2	12	1.004
SP://P49257	LMAN1_HUMAN Protein ERGIC_53 OS=Homo sapiens GN=LMAN1 PE=1 SV=2	2	3	7	1.004
SP://Q7Z3E2	CJ118_HUMAN Uncharacterized protein C10orf118 OS=Homo sapiens GN=C10orf118 PE=2 SV=2	2	2	6	1.004
SP://Q9UKW4	VAV3_HUMAN Guanine nucleotide exchange factor VAV3 OS=Homo sapiens GN=VAV3 PE=1 SV=1	2	2	3	1.004
SP://P58107	EPIPL_HUMAN Epiplakin OS=Homo sapiens GN=EPPK1 PE=1 SV=2	8	11	36	1.003
SP://Q9P2D3	HTR5B_HUMAN HEAT repeat_containing protein 5B OS=Homo sapiens GN=HEATR5B PE=1 SV=2	4	4	7	1.003
SP://Q2VWP7	PRTG_HUMAN Protogenin OS=Homo sapiens GN=PRTG PE=2 SV=1	2	2	5	1.003
SP://Q9UBN4	TRPC4_HUMAN Short transient receptor potential channel 4 OS=Homo sapiens GN=TRPC4 PE=1 SV=1	2	2	2	1.003
SP://O75081	MTG16_HUMAN Protein CBFA2T3 OS=Homo sapiens GN=CBFA2T3 PE=1 SV=2	4	4	7	1.002
SP://P56715	RP1_HUMAN Oxygen_regulated protein 1 OS=Homo sapiens GN=RP1 PE=1 SV=1	4	5	9	1.002
SP://Q86VH2	KIF27_HUMAN Kinesin_like protein KIF27 OS=Homo sapiens GN=KIF27 PE=2 SV=1	3	3	5	1.002
SP://P11308	ERG_HUMAN Transcriptional regulator ERG OS=Homo sapiens GN=ERG PE=1 SV=2	3	3	3	1.002
SP://Q01543	FLI1_HUMAN Friend leukemia integration 1 transcription factor OS=Homo sapiens GN=FLI1 PE=1 SV=1	3	3	3	1.002
SP://Q99581	FEV_HUMAN Protein FEV OS=Homo sapiens GN=FEV PE=1 SV=1	3	3	3	1.002
SP://Q96QK1	VPS35_HUMAN Vacuolar protein sorting_associated protein 35 OS=Homo sapiens GN=VPS35 PE=1 SV=2	3	4	47	1.002
SP://Q9BZH6	WDR11_HUMAN WD repeat_containing protein 11 OS=Homo sapiens GN=WDR11 PE=1 SV=1	2	2	3	1.002
SP://Q99627	CSN8_HUMAN COP9 signalosome complex subunit 8 OS=Homo sapiens GN=COPS8 PE=1 SV=1	2	2	5	1.002
SP://Q96M86	DNHD1_HUMAN Dynein heavy chain domain_containing protein 1 OS=Homo sapiens GN=DNHD1 PE=1 SV=2	2	2	6	1.002
SP://Q9Y2I9	TBC30_HUMAN TBC1 domain family member 30 OS=Homo sapiens GN=TBC1D30 PE=1 SV=2	2	2	2	1.002
SP://Q6ZVL6	CK041_HUMAN UPF0606 protein C11orf41 OS=Homo sapiens GN=C11orf41 PE=2 SV=2	3	3	4	1.001
SP://Q14993	COJA1_HUMAN Collagen alpha_1(XIX) chain OS=Homo sapiens GN=COL19A1 PE=1 SV=3	2	2	11	1.001
SP://Q6UWL2	SUSD1_HUMAN Sushi domain_containing protein 1 OS=Homo sapiens GN=SUSD1 PE=1 SV=1	2	2	3	1.001
SP://Q9Y297	FBW1A_HUMAN F_box/WD repeat_containing protein 1A OS=Homo sapiens GN=BTRC PE=1 SV=1	2	2	6	1.001
SP://Q03167	TGBR3_HUMAN Transforming growth factor beta receptor type 3 OS=Homo sapiens GN=TGFBR3 PE=1 SV=3	2	2	2	1.001
SP://Q15311	RBP1_HUMAN RalA_binding protein 1 OS=Homo sapiens GN=RALBP1 PE=1 SV=3	2	2	2	1.001
SP://Q8IVH2	FOXP4_HUMAN Forkhead box protein P4 OS=Homo sapiens GN=FOXP4 PE=1 SV=1	2	2	3	1.001
SP://Q7Z2T5	TRM1L_HUMAN TRMT1_like protein OS=Homo sapiens GN=TRMT1L PE=1 SV=2	6	6	16	1
SP://Q8NEP3	DAAF1_HUMAN Dynein assembly factor 1_ axonemal OS=Homo sapiens GN=DNAAF1 PE=1 SV=5	3	4	10	1
SP://Q9Y2I6	NINL_HUMAN Ninein_like protein OS=Homo sapiens GN=NINL PE=1 SV=2	3	3	8	1
SP://Q9HBG7	LY9_HUMAN T_lymphocyte surface antigen Ly_9 OS=Homo sapiens GN=LY9 PE=1 SV=3	2	2	2	1
SP://Q6P1W5	CA094_HUMAN Uncharacterized protein C1orf94 OS=Homo sapiens GN=C1orf94 PE=1 SV=2	2	2	8	1
SP://Q14141	SEPT6_HUMAN Septin_6 OS=Homo sapiens GN=SEPT6 PE=1 SV=4	2	2	5	1
SP://Q8N9Z9	ILFT1_HUMAN Intermediate filament tail domain_containing protein 1 OS=Homo sapiens GN=IFLTD1 PE=2 SV=2	2	2	13	0.999
SP://P53675	CLH2_HUMAN Clathrin heavy chain 2 OS=Homo sapiens GN=CLTCL1 PE=1 SV=2	2	2	22	0.999
SP://P38935	SMBP2_HUMAN DNA_binding protein SMUBP_2 OS=Homo sapiens GN=IGHMBP2 PE=1 SV=3	2	2	3	0.999
SP://Q03001	DYST_HUMAN Dystonin OS=Homo sapiens GN=DST PE=1 SV=4	10	10	21	0.998
SP://A6QL64	AN36A_HUMAN Ankyrin repeat domain_containing protein 36A OS=Homo sapiens GN=ANKRD36 PE=2 SV=3	6	7	14	0.998
SP://A6NHR9	SMHD1_HUMAN Structural maintenance of chromosomes flexible hinge domain_containing protein 1 OS=Homo sapiens GN=SMCHD1 PE=1 SV=2	4	4	7	0.998
SP://Q9BSJ8	ESYT1_HUMAN Extended synaptotagmin_1 OS=Homo sapiens GN=ESYT1 PE=1 SV=1	3	3	4	0.998
SP://O95479	G6PE_HUMAN GDH/6PGL endoplasmic bifunctional protein OS=Homo sapiens GN=H6PD PE=1 SV=2	2	2	4	0.998
SP://Q9BXU8	FHL17_HUMAN Ferritin heavy polypeptide_like 17 OS=Homo sapiens GN=FTHL17 PE=2 SV=1	2	2	4	0.998
SP://O96018	APBA3_HUMAN Amyloid beta A4 precursor protein_binding family A member 3 OS=Homo sapiens GN=APBA3 PE=1 SV=1	2	2	2	0.998
SP://O75582	KS6A5_HUMAN Ribosomal protein S6 kinase alpha_5 OS=Homo sapiens GN=RPS6KA5 PE=1 SV=1	2	2	2	0.998
SP://Q9UKG4	S13A4_HUMAN Solute carrier family 13 member 4 OS=Homo sapiens GN=SLC13A4 PE=2 SV=2	2	2	10	0.998
SP://Q9UPR5	NAC2_HUMAN Sodium/calcium exchanger 2 OS=Homo sapiens GN=SLC8A2 PE=2 SV=2	2	2	8	0.998
SP://P68104	EF1A1_HUMAN Elongation factor 1_alpha 1 OS=Homo sapiens GN=EEF1A1 PE=1 SV=1	5	11	157	0.997
SP://Q5VTE0	EF1A3_HUMAN Putative elongation factor 1_alpha_like 3 OS=Homo sapiens GN=EEF1A1P5 PE=5 SV=1	5	11	157	0.997
SP://Q9Y4F4	F179B_HUMAN Protein FAM179B OS=Homo sapiens GN=FAM179B PE=1 SV=4	3	3	3	0.997
SP://P46821	MAP1B_HUMAN Microtubule_associated protein 1B OS=Homo sapiens GN=MAP1B PE=1 SV=2	3	3	13	0.997
SP://O14920	IKKB_HUMAN Inhibitor of nuclear factor kappa_B kinase subunit beta OS=Homo sapiens GN=IKBKB PE=1 SV=1	3	3	3	0.997
SP://O00214	LEG8_HUMAN Galectin_8 OS=Homo sapiens GN=LGALS8 PE=1 SV=4	2	2	2	0.997
SP://Q86YQ8	CPNE8_HUMAN Copine_8 OS=Homo sapiens GN=CPNE8 PE=1 SV=2	2	2	2	0.997
SP://O15357	SHIP2_HUMAN Phosphatidylinositol 3_4_5_trisphosphate 5_phosphatase 2 OS=Homo sapiens GN=INPPL1 PE=1 SV=2	2	2	2	0.997
SP://Q96NH3	BROMI_HUMAN Protein broad_minded OS=Homo sapiens GN=BROMI PE=2 SV=4	2	2	2	0.997
SP://O00321	ETV2_HUMAN ETS translocation variant 2 OS=Homo sapiens GN=ETV2 PE=2 SV=1	2	3	26	0.997
SP://Q9H0L4	CSTFT_HUMAN Cleavage stimulation factor subunit 2 tau variant OS=Homo sapiens GN=CSTF2T PE=1 SV=1	6	5	12	0.996
SP://P48058	GRIA4_HUMAN Glutamate receptor 4 OS=Homo sapiens GN=GRIA4 PE=2 SV=2	3	4	9	0.996
SP://Q9NRM6	I17RB_HUMAN Interleukin_17 receptor B OS=Homo sapiens GN=IL17RB PE=1 SV=2	2	2	4	0.996
SP://Q8N488	RYBP_HUMAN RING1 and YY1_binding protein OS=Homo sapiens GN=RYBP PE=1 SV=2	2	2	2	0.996
SP://Q5SWL8	PRA19_HUMAN PRAME family member 19 OS=Homo sapiens GN=PRAMEF19 PE=2 SV=1	2	1	2	0.996
SP://Q5VWM3	PRA18_HUMAN PRAME family member 18 OS=Homo sapiens GN=PRAMEF18 PE=2 SV=1	2	1	2	0.996
SP://Q15822	ACHA2_HUMAN Neuronal acetylcholine receptor subunit alpha_2 OS=Homo sapiens GN=CHRNA2 PE=1 SV=2	2	2	2	0.996
SP://A6NN14	ZN729_HUMAN Zinc finger protein 729 OS=Homo sapiens GN=ZNF729 PE=2 SV=3	2	2	2	0.996
SP://Q14789	GOGB1_HUMAN Golgin subfamily B member 1 OS=Homo sapiens GN=GOLGB1 PE=1 SV=2	7	7	9	0.995
SP://Q8IZT6	ASPM_HUMAN Abnormal spindle_like microcephaly_associated protein OS=Homo sapiens GN=ASPM PE=1 SV=2	6	6	11	0.995
SP://Q8N3K9	CMYA5_HUMAN Cardiomyopathy_associated protein 5 OS=Homo sapiens GN=CMYA5 PE=1 SV=3	6	6	20	0.995
SP://P49902	5NTC_HUMAN Cytosolic purine 5__nucleotidase OS=Homo sapiens GN=NT5C2 PE=1 SV=1	3	3	5	0.995
SP://Q9H172	ABCG4_HUMAN ATP_binding cassette sub_family G member 4 OS=Homo sapiens GN=ABCG4 PE=2 SV=2	3	3	8	0.995
SP://Q9HBT6	CAD20_HUMAN Cadherin_20 OS=Homo sapiens GN=CDH20 PE=2 SV=2	2	2	5	0.995
SP://Q13555	KCC2G_HUMAN Calcium/calmodulin_dependent protein kinase type II subunit gamma OS=Homo sapiens GN=CAMK2G PE=1 SV=3	2	3	8	0.995
SP://Q9HCG1	ZN160_HUMAN Zinc finger protein 160 OS=Homo sapiens GN=ZNF160 PE=1 SV=3	2	2	2	0.995
SP://P22528	SPR1B_HUMAN Cornifin_B OS=Homo sapiens GN=SPRR1B PE=1 SV=2	2	4	24	0.995
SP://Q9GZW5	SCND2_HUMAN Putative SCAN domain_containing protein 2 OS=Homo sapiens GN=SCAND2 PE=5 SV=2	2	2	12	0.995
SP://Q8WX94	NALP7_HUMAN NACHT_ LRR and PYD domains_containing protein 7 OS=Homo sapiens GN=NLRP7 PE=1 SV=1	2	2	8	0.995
SP://Q99973	TEP1_HUMAN Telomerase protein component 1 OS=Homo sapiens GN=TEP1 PE=1 SV=2	4	4	6	0.994
SP://Q9NYF0	DACT1_HUMAN Dapper homolog 1 OS=Homo sapiens GN=DACT1 PE=2 SV=2	3	3	4	0.994
SP://Q12866	MERTK_HUMAN Tyrosine_protein kinase Mer OS=Homo sapiens GN=MERTK PE=1 SV=2	3	4	5	0.994
SP://P52565	GDIR1_HUMAN Rho GDP_dissociation inhibitor 1 OS=Homo sapiens GN=ARHGDIA PE=1 SV=3	3	5	54	0.994
SP://P11137	MAP2_HUMAN Microtubule_associated protein 2 OS=Homo sapiens GN=MAP2 PE=1 SV=4	2	2	2	0.994
SP://P18075	BMP7_HUMAN Bone morphogenetic protein 7 OS=Homo sapiens GN=BMP7 PE=1 SV=1	2	2	2	0.994
SP://Q86TM6	SYVN1_HUMAN E3 ubiquitin_protein ligase synoviolin OS=Homo sapiens GN=SYVN1 PE=1 SV=2	2	1	3	0.994
SP://Q9Y4F9	FA65B_HUMAN Protein FAM65B OS=Homo sapiens GN=FAM65B PE=1 SV=4	2	2	2	0.994
SP://P00558	PGK1_HUMAN Phosphoglycerate kinase 1 OS=Homo sapiens GN=PGK1 PE=1 SV=3	11	12	140	0.993
SP://Q5VVW2	GARL3_HUMAN GTPase_activating Rap/Ran_GAP domain_like protein 3 OS=Homo sapiens GN=GARNL3 PE=1 SV=2	3	5	16	0.993
SP://Q07954	LRP1_HUMAN Prolow_density lipoprotein receptor_related protein 1 OS=Homo sapiens GN=LRP1 PE=1 SV=2	2	2	4	0.993
SP://Q32M84	BTBDG_HUMAN BTB/POZ domain_containing protein 16 OS=Homo sapiens GN=BTBD16 PE=2 SV=2	2	2	3	0.993
SP://Q9BUV0	CA063_HUMAN UPF0471 protein C1orf63 OS=Homo sapiens GN=C1orf63 PE=2 SV=2	2	2	4	0.993
SP://Q9UKU0	ACSL6_HUMAN Long_chain_fatty_acid__CoA ligase 6 OS=Homo sapiens GN=ACSL6 PE=2 SV=4	2	2	2	0.993
SP://Q9BW27	NUP85_HUMAN Nuclear pore complex protein Nup85 OS=Homo sapiens GN=NUP85 PE=1 SV=1	2	2	7	0.993
SP://Q14568	HS902_HUMAN Putative heat shock protein HSP 90_alpha A2 OS=Homo sapiens GN=HSP90AA2 PE=1 SV=2	5	6	134	0.992
SP://Q9UPP2	IQEC3_HUMAN IQ motif and SEC7 domain_containing protein 3 OS=Homo sapiens GN=IQSEC3 PE=2 SV=3	4	4	6	0.992
SP://Q5VZ66	JKIP3_HUMAN Janus kinase and microtubule_interacting protein 3 OS=Homo sapiens GN=JAKMIP3 PE=2 SV=2	2	2	29	0.992
SP://Q12982	BNIP2_HUMAN BCL2/adenovirus E1B 19 kDa protein_interacting protein 2 OS=Homo sapiens GN=BNIP2 PE=1 SV=1	2	2	14	0.992
SP://Q6UVY6	MOXD1_HUMAN DBH_like monooxygenase protein 1 OS=Homo sapiens GN=MOXD1 PE=2 SV=1	2	1	2	0.992
SP://P51858	HDGF_HUMAN Hepatoma_derived growth factor OS=Homo sapiens GN=HDGF PE=1 SV=1	2	3	17	0.992
SP://Q9NU23	LYRM2_HUMAN LYR motif_containing protein 2 OS=Homo sapiens GN=LYRM2 PE=1 SV=1	2	2	2	0.992
SP://Q8WWZ4	ABCAA_HUMAN ATP_binding cassette sub_family A member 10 OS=Homo sapiens GN=ABCA10 PE=1 SV=3	2	2	12	0.992
SP://P51512	MMP16_HUMAN Matrix metalloproteinase_16 OS=Homo sapiens GN=MMP16 PE=1 SV=2	2	2	2	0.992
SP://P12956	XRCC6_HUMAN X_ray repair cross_complementing protein 6 OS=Homo sapiens GN=XRCC6 PE=1 SV=2	5	7	79	0.991
SP://Q9NYQ8	FAT2_HUMAN Protocadherin Fat 2 OS=Homo sapiens GN=FAT2 PE=1 SV=2	4	4	14	0.991
SP://P49792	RBP2_HUMAN E3 SUMO_protein ligase RanBP2 OS=Homo sapiens GN=RANBP2 PE=1 SV=2	3	3	10	0.991
SP://Q8WTR4	GDPD5_HUMAN Glycerophosphodiester phosphodiesterase domain_containing protein 5 OS=Homo sapiens GN=GDPD5 PE=2 SV=2	2	2	4	0.991
SP://Q8TCG5	CPT1C_HUMAN Carnitine O_palmitoyltransferase 1_ brain isoform OS=Homo sapiens GN=CPT1C PE=2 SV=1	2	2	4	0.991
SP://P35659	DEK_HUMAN Protein DEK OS=Homo sapiens GN=DEK PE=1 SV=1	2	2	8	0.991
SP://P23467	PTPRB_HUMAN Receptor_type tyrosine_protein phosphatase beta OS=Homo sapiens GN=PTPRB PE=1 SV=3	3	4	12	0.99
SP://P18433	PTPRA_HUMAN Receptor_type tyrosine_protein phosphatase alpha OS=Homo sapiens GN=PTPRA PE=1 SV=2	2	2	21	0.99
SP://Q9HAH1	ZN556_HUMAN Zinc finger protein 556 OS=Homo sapiens GN=ZNF556 PE=2 SV=1	2	2	4	0.99
SP://Q9Y226	S22AD_HUMAN Solute carrier family 22 member 13 OS=Homo sapiens GN=SLC22A13 PE=2 SV=2	2	2	15	0.99
SP://Q01085	TIAR_HUMAN Nucleolysin TIAR OS=Homo sapiens GN=TIAL1 PE=1 SV=1	2	2	2	0.99
SP://O00478	BT3A3_HUMAN Butyrophilin subfamily 3 member A3 OS=Homo sapiens GN=BTN3A3 PE=1 SV=1	2	2	4	0.99
SP://O00481	BT3A1_HUMAN Butyrophilin subfamily 3 member A1 OS=Homo sapiens GN=BTN3A1 PE=1 SV=3	2	2	4	0.99
SP://P78410	BT3A2_HUMAN Butyrophilin subfamily 3 member A2 OS=Homo sapiens GN=BTN3A2 PE=1 SV=2	2	2	4	0.99
SP://Q8NHS0	DNJB8_HUMAN DnaJ homolog subfamily B member 8 OS=Homo sapiens GN=DNAJB8 PE=1 SV=1	2	2	8	0.99
SP://Q6NUN0	ACSM5_HUMAN Acyl_coenzyme A synthetase ACSM5_ mitochondrial OS=Homo sapiens GN=ACSM5 PE=2 SV=2	2	2	2	0.99
SP://Q8NDY4	MDS2_HUMAN Myelodysplastic syndrome 2 translocation_associated protein OS=Homo sapiens GN=MDS2 PE=2 SV=1	2	3	5	0.99
SP://Q9NR19	ACSA_HUMAN Acetyl_coenzyme A synthetase_ cytoplasmic OS=Homo sapiens GN=ACSS2 PE=1 SV=1	2	2	3	0.99
SP://Q8NEN9	PDZD8_HUMAN PDZ domain_containing protein 8 OS=Homo sapiens GN=PDZD8 PE=1 SV=1	4	4	17	0.989
SP://Q8N3L3	TXLNB_HUMAN Beta_taxilin OS=Homo sapiens GN=TXLNB PE=1 SV=3	3	5	17	0.989
SP://O00391	QSOX1_HUMAN Sulfhydryl oxidase 1 OS=Homo sapiens GN=QSOX1 PE=1 SV=3	3	3	4	0.989
SP://Q7Z7L8	CK096_HUMAN Uncharacterized protein C11orf96 OS=Homo sapiens GN=C11orf96 PE=1 SV=3	2	2	2	0.989
SP://Q15181	IPYR_HUMAN Inorganic pyrophosphatase OS=Homo sapiens GN=PPA1 PE=1 SV=2	2	3	18	0.989
SP://P35606	COPB2_HUMAN Coatomer subunit beta_ OS=Homo sapiens GN=COPB2 PE=1 SV=2	2	2	26	0.989
SP://P53618	COPB_HUMAN Coatomer subunit beta OS=Homo sapiens GN=COPB1 PE=1 SV=3	5	6	44	0.988
SP://Q86V48	LUZP1_HUMAN Leucine zipper protein 1 OS=Homo sapiens GN=LUZP1 PE=1 SV=2	4	5	8	0.988
SP://Q99497	PARK7_HUMAN Protein DJ_1 OS=Homo sapiens GN=PARK7 PE=1 SV=2	3	7	83	0.988
SP://Q8IWZ8	SUGP1_HUMAN SURP and G_patch domain_containing protein 1 OS=Homo sapiens GN=SUGP1 PE=1 SV=2	2	2	4	0.988
SP://Q9BWL3	CA043_HUMAN Uncharacterized protein C1orf43 OS=Homo sapiens GN=C1orf43 PE=1 SV=1	2	2	2	0.988
SP://Q92508	PIEZ1_HUMAN Piezo_type mechanosensitive ion channel component 1 OS=Homo sapiens GN=PIEZO1 PE=1 SV=4	2	2	2	0.988
SP://Q8NFP4	MDGA1_HUMAN MAM domain_containing glycosylphosphatidylinositol anchor protein 1 OS=Homo sapiens GN=MDGA1 PE=1 SV=1	2	2	6	0.988
SP://A6NGR9	CH073_HUMAN Putative uncharacterized protein C8orf73 OS=Homo sapiens GN=C8orf73 PE=2 SV=2	2	2	2	0.988
SP://P08238	HS90B_HUMAN Heat shock protein HSP 90_beta OS=Homo sapiens GN=HSP90AB1 PE=1 SV=4	15	29	611	0.987
SP://Q9Y592	CCD41_HUMAN Coiled_coil domain_containing protein 41 OS=Homo sapiens GN=CCDC41 PE=1 SV=2	7	7	12	0.987
SP://P25054	APC_HUMAN Adenomatous polyposis coli protein OS=Homo sapiens GN=APC PE=1 SV=2	6	6	9	0.987
SP://P35221	CTNA1_HUMAN Catenin alpha_1 OS=Homo sapiens GN=CTNNA1 PE=1 SV=1	6	6	22	0.987
SP://P11142	HSP7C_HUMAN Heat shock cognate 71 kDa protein OS=Homo sapiens GN=HSPA8 PE=1 SV=1	5	5	60	0.987
SP://Q5JY77	GASP1_HUMAN G_protein coupled receptor_associated sorting protein 1 OS=Homo sapiens GN=GPRASP1 PE=1 SV=3	5	5	6	0.987
SP://Q2TB10	ZN800_HUMAN Zinc finger protein 800 OS=Homo sapiens GN=ZNF800 PE=1 SV=1	4	4	16	0.987
SP://Q8NFI4	F10A5_HUMAN Putative protein FAM10A5 OS=Homo sapiens GN=ST13P5 PE=5 SV=1	3	4	48	0.987
SP://Q14990	ODFP1_HUMAN Outer dense fiber protein 1 OS=Homo sapiens GN=ODF1 PE=2 SV=2	3	3	6	0.987
SP://Q6ZV73	FGD6_HUMAN FYVE_ RhoGEF and PH domain_containing protein 6 OS=Homo sapiens GN=FGD6 PE=1 SV=2	3	5	8	0.987
SP://Q8IWU9	TPH2_HUMAN Tryptophan 5_hydroxylase 2 OS=Homo sapiens GN=TPH2 PE=1 SV=1	3	3	9	0.987
SP://Q15813	TBCE_HUMAN Tubulin_specific chaperone E OS=Homo sapiens GN=TBCE PE=1 SV=1	2	2	9	0.987
SP://Q9GZY4	CG044_HUMAN Uncharacterized protein C7orf44 OS=Homo sapiens GN=C7orf44 PE=1 SV=1	2	2	6	0.987
SP://Q92541	RTF1_HUMAN RNA polymerase_associated protein RTF1 homolog OS=Homo sapiens GN=RTF1 PE=1 SV=4	2	2	2	0.987
SP://Q8NHY6	ZFP28_HUMAN Zinc finger protein 28 homolog OS=Homo sapiens GN=ZFP28 PE=1 SV=1	3	3	3	0.986
SP://Q8N4W9	ZN808_HUMAN Zinc finger protein 808 OS=Homo sapiens GN=ZNF808 PE=2 SV=2	3	3	4	0.986
SP://Q96R06	SPAG5_HUMAN Sperm_associated antigen 5 OS=Homo sapiens GN=SPAG5 PE=1 SV=2	3	3	5	0.986
SP://Q8IYT1	FA71A_HUMAN Protein FAM71A OS=Homo sapiens GN=FAM71A PE=2 SV=2	2	2	2	0.986
SP://P98198	AT8B2_HUMAN Probable phospholipid_transporting ATPase ID OS=Homo sapiens GN=ATP8B2 PE=1 SV=2	2	2	4	0.986
SP://Q86XA9	HTR5A_HUMAN HEAT repeat_containing protein 5A OS=Homo sapiens GN=HEATR5A PE=1 SV=2	2	2	9	0.986
SP://P35663	CYLC1_HUMAN Cylicin_1 OS=Homo sapiens GN=CYLC1 PE=1 SV=2	2	2	2	0.986
SP://Q9H4G0	E41L1_HUMAN Band 4.1_like protein 1 OS=Homo sapiens GN=EPB41L1 PE=1 SV=2	2	2	9	0.986
SP://O94759	TRPM2_HUMAN Transient receptor potential cation channel subfamily M member 2 OS=Homo sapiens GN=TRPM2 PE=1 SV=2	5	6	19	0.985
SP://Q14134	TRI29_HUMAN Tripartite motif_containing protein 29 OS=Homo sapiens GN=TRIM29 PE=1 SV=2	5	5	10	0.985
SP://Q0VFZ6	CB077_HUMAN Uncharacterized protein C2orf77 OS=Homo sapiens GN=C2orf77 PE=2 SV=2	4	5	20	0.985
SP://O00487	PSDE_HUMAN 26S proteasome non_ATPase regulatory subunit 14 OS=Homo sapiens GN=PSMD14 PE=1 SV=1	2	3	31	0.985
SP://O75122	CLAP2_HUMAN CLIP_associating protein 2 OS=Homo sapiens GN=CLASP2 PE=1 SV=2	2	2	4	0.985
SP://Q8NB90	SPAT5_HUMAN Spermatogenesis_associated protein 5 OS=Homo sapiens GN=SPATA5 PE=1 SV=3	2	3	37	0.985
SP://P13796	PLSL_HUMAN Plastin_2 OS=Homo sapiens GN=LCP1 PE=1 SV=6	4	4	64	0.984
SP://Q13029	PRDM2_HUMAN PR domain zinc finger protein 2 OS=Homo sapiens GN=PRDM2 PE=1 SV=3	4	4	13	0.984
SP://Q9NYQ7	CELR3_HUMAN Cadherin EGF LAG seven_pass G_type receptor 3 OS=Homo sapiens GN=CELSR3 PE=1 SV=2	3	3	10	0.984
SP://O14607	UTY_HUMAN Histone demethylase UTY OS=Homo sapiens GN=UTY PE=1 SV=2	2	2	3	0.984
SP://P52597	HNRPF_HUMAN Heterogeneous nuclear ribonucleoprotein F OS=Homo sapiens GN=HNRNPF PE=1 SV=3	2	2	35	0.984
SP://O60884	DNJA2_HUMAN DnaJ homolog subfamily A member 2 OS=Homo sapiens GN=DNAJA2 PE=1 SV=1	2	2	18	0.984
SP://Q9BZ95	NSD3_HUMAN Histone_lysine N_methyltransferase NSD3 OS=Homo sapiens GN=WHSC1L1 PE=1 SV=1	3	4	17	0.983
SP://Q9UIF8	BAZ2B_HUMAN Bromodomain adjacent to zinc finger domain protein 2B OS=Homo sapiens GN=BAZ2B PE=1 SV=3	3	3	3	0.983
SP://Q86YW9	MD12L_HUMAN Mediator of RNA polymerase II transcription subunit 12_like protein OS=Homo sapiens GN=MED12L PE=1 SV=2	2	2	26	0.983
SP://P57103	NAC3_HUMAN Sodium/calcium exchanger 3 OS=Homo sapiens GN=SLC8A3 PE=2 SV=2	2	1	2	0.983
SP://Q8IZV5	RDH10_HUMAN Retinol dehydrogenase 10 OS=Homo sapiens GN=RDH10 PE=1 SV=1	2	2	2	0.983
SP://Q3BBV2	NBPF8_HUMAN Neuroblastoma breakpoint family member 8 OS=Homo sapiens GN=NBPF8 PE=2 SV=1	2	2	3	0.983
SP://Q5RGN0	NBPFN_HUMAN Putative neuroblastoma breakpoint family member 24 OS=Homo sapiens GN=NBPF24 PE=5 SV=1	2	2	3	0.983
SP://Q86T75	NBPFB_HUMAN Neuroblastoma breakpoint family member 11 OS=Homo sapiens GN=NBPF11 PE=2 SV=3	2	2	3	0.983
SP://Q9Y336	SIGL9_HUMAN Sialic acid_binding Ig_like lectin 9 OS=Homo sapiens GN=SIGLEC9 PE=1 SV=2	2	2	2	0.983
SP://P04637	P53_HUMAN Cellular tumor antigen p53 OS=Homo sapiens GN=TP53 PE=1 SV=4	2	3	17	0.983
SP://Q5THK1	PR14L_HUMAN Protein PRR14L OS=Homo sapiens GN=PRR14L PE=1 SV=1	6	7	28	0.982
SP://Q9ULE3	DEN2A_HUMAN DENN domain_containing protein 2A OS=Homo sapiens GN=DENND2A PE=2 SV=4	5	5	10	0.982
SP://O14795	UN13B_HUMAN Protein unc_13 homolog B OS=Homo sapiens GN=UNC13B PE=1 SV=2	4	5	11	0.982
SP://Q5T5U3	RHG21_HUMAN Rho GTPase_activating protein 21 OS=Homo sapiens GN=ARHGAP21 PE=1 SV=1	4	4	7	0.982
SP://P02549	SPTA1_HUMAN Spectrin alpha chain_ erythrocyte OS=Homo sapiens GN=SPTA1 PE=1 SV=5	3	3	5	0.982
SP://Q9P2R6	RERE_HUMAN Arginine_glutamic acid dipeptide repeats protein OS=Homo sapiens GN=RERE PE=1 SV=2	3	3	6	0.982
SP://Q96M29	TEKT5_HUMAN Tektin_5 OS=Homo sapiens GN=TEKT5 PE=2 SV=1	3	3	3	0.982
SP://Q9NYX4	CALY_HUMAN Neuron_specific vesicular protein calcyon OS=Homo sapiens GN=CALY PE=1 SV=1	3	4	10	0.982
SP://P15374	UCHL3_HUMAN Ubiquitin carboxyl_terminal hydrolase isozyme L3 OS=Homo sapiens GN=UCHL3 PE=1 SV=1	3	3	21	0.982
SP://Q9Y2G9	SBNO2_HUMAN Protein strawberry notch homolog 2 OS=Homo sapiens GN=SBNO2 PE=2 SV=3	2	2	2	0.982
SP://Q9NT68	TEN2_HUMAN Teneurin_2 OS=Homo sapiens GN=ODZ2 PE=1 SV=3	2	2	2	0.982
SP://O43175	SERA_HUMAN D_3_phosphoglycerate dehydrogenase OS=Homo sapiens GN=PHGDH PE=1 SV=4	3	3	63	0.981
SP://O43683	BUB1_HUMAN Mitotic checkpoint serine/threonine_protein kinase BUB1 OS=Homo sapiens GN=BUB1 PE=1 SV=1	3	4	15	0.981
SP://Q5HYJ3	FA76B_HUMAN Protein FAM76B OS=Homo sapiens GN=FAM76B PE=1 SV=3	2	2	3	0.981
SP://P35580	MYH10_HUMAN Myosin_10 OS=Homo sapiens GN=MYH10 PE=1 SV=3	8	9	65	0.98
SP://Q5XKE5	K2C79_HUMAN Keratin_ type II cytoskeletal 79 OS=Homo sapiens GN=KRT79 PE=1 SV=2	5	7	174	0.98
SP://P54136	SYRC_HUMAN Arginine__tRNA ligase_ cytoplasmic OS=Homo sapiens GN=RARS PE=1 SV=2	5	5	35	0.98
SP://Q6ZRR7	LRRC9_HUMAN Leucine_rich repeat_containing protein 9 OS=Homo sapiens GN=LRRC9 PE=2 SV=2	4	4	5	0.98
SP://P11388	TOP2A_HUMAN DNA topoisomerase 2_alpha OS=Homo sapiens GN=TOP2A PE=1 SV=3	3	4	18	0.98
SP://Q86SH2	ZAR1_HUMAN Zygote arrest protein 1 OS=Homo sapiens GN=ZAR1 PE=2 SV=1	2	2	15	0.98
SP://Q7L591	DOK3_HUMAN Docking protein 3 OS=Homo sapiens GN=DOK3 PE=1 SV=2	2	2	2	0.98
SP://Q14135	VGLL4_HUMAN Transcription cofactor vestigial_like protein 4 OS=Homo sapiens GN=VGLL4 PE=1 SV=4	2	3	9	0.98
SP://P55036	PSMD4_HUMAN 26S proteasome non_ATPase regulatory subunit 4 OS=Homo sapiens GN=PSMD4 PE=1 SV=1	2	3	18	0.98
SP://Q8TAY7	F110D_HUMAN Protein FAM110D OS=Homo sapiens GN=FAM110D PE=2 SV=1	2	2	2	0.98
SP://Q8NFG4	FLCN_HUMAN Folliculin OS=Homo sapiens GN=FLCN PE=1 SV=1	2	2	6	0.979
SP://P60484	PTEN_HUMAN Phosphatidylinositol 3_4_5_trisphosphate 3_phosphatase and dual_specificity protein phosphatase PTEN OS=Homo sapiens GN=PTEN PE=1 SV=1	2	2	4	0.979
SP://Q86U86	PB1_HUMAN Protein polybromo_1 OS=Homo sapiens GN=PBRM1 PE=1 SV=1	3	3	4	0.978
SP://Q86VV8	RTTN_HUMAN Rotatin OS=Homo sapiens GN=RTTN PE=1 SV=3	3	3	4	0.978
SP://Q5M775	CYTSB_HUMAN Cytospin_B OS=Homo sapiens GN=SPECC1 PE=1 SV=1	3	3	5	0.978
SP://Q96GN5	CDA7L_HUMAN Cell division cycle_associated 7_like protein OS=Homo sapiens GN=CDCA7L PE=1 SV=2	2	2	3	0.978
SP://Q96LD4	TRI47_HUMAN Tripartite motif_containing protein 47 OS=Homo sapiens GN=TRIM47 PE=1 SV=2	2	2	2	0.978
SP://Q9Y2S7	PDIP2_HUMAN Polymerase delta_interacting protein 2 OS=Homo sapiens GN=POLDIP2 PE=1 SV=1	2	2	2	0.978
SP://Q92610	ZN592_HUMAN Zinc finger protein 592 OS=Homo sapiens GN=ZNF592 PE=1 SV=2	2	2	2	0.978
SP://P35913	PDE6B_HUMAN Rod cGMP_specific 3__5__cyclic phosphodiesterase subunit beta OS=Homo sapiens GN=PDE6B PE=1 SV=2	2	2	2	0.978
SP://Q9Y2Q0	AT8A1_HUMAN Probable phospholipid_transporting ATPase IA OS=Homo sapiens GN=ATP8A1 PE=1 SV=1	2	2	13	0.978
SP://Q09666	AHNK_HUMAN Neuroblast differentiation_associated protein AHNAK OS=Homo sapiens GN=AHNAK PE=1 SV=2	24	22	110	0.977
SP://Q9NYU2	UGGG1_HUMAN UDP_glucose:glycoprotein glucosyltransferase 1 OS=Homo sapiens GN=UGGT1 PE=1 SV=3	5	6	12	0.976
SP://A8K979	ERI2_HUMAN ERI1 exoribonuclease 2 OS=Homo sapiens GN=ERI2 PE=2 SV=2	4	4	10	0.976
SP://P19878	NCF2_HUMAN Neutrophil cytosol factor 2 OS=Homo sapiens GN=NCF2 PE=1 SV=2	3	3	51	0.976
SP://Q6ZQR2	CI171_HUMAN Uncharacterized protein C9orf171 OS=Homo sapiens GN=C9orf171 PE=2 SV=1	3	3	12	0.976
SP://P35269	T2FA_HUMAN General transcription factor IIF subunit 1 OS=Homo sapiens GN=GTF2F1 PE=1 SV=2	3	3	3	0.976
SP://Q13356	PPIL2_HUMAN Peptidyl_prolyl cis_trans isomerase_like 2 OS=Homo sapiens GN=PPIL2 PE=1 SV=1	3	3	5	0.976
SP://O75937	DNJC8_HUMAN DnaJ homolog subfamily C member 8 OS=Homo sapiens GN=DNAJC8 PE=1 SV=2	3	3	11	0.976
SP://P28749	RBL1_HUMAN Retinoblastoma_like protein 1 OS=Homo sapiens GN=RBL1 PE=1 SV=3	3	3	5	0.976
SP://Q99741	CDC6_HUMAN Cell division control protein 6 homolog OS=Homo sapiens GN=CDC6 PE=1 SV=1	2	4	28	0.976
SP://Q14956	GPNMB_HUMAN Transmembrane glycoprotein NMB OS=Homo sapiens GN=GPNMB PE=1 SV=2	2	2	4	0.976
SP://A8MT19	RHN2L_HUMAN Putative rhophilin_2_like protein OS=Homo sapiens PE=5 SV=2	2	3	13	0.976
SP://P49802	RGS7_HUMAN Regulator of G_protein signaling 7 OS=Homo sapiens GN=RGS7 PE=1 SV=3	2	2	3	0.976
SP://Q9H2U1	DHX36_HUMAN Probable ATP_dependent RNA helicase DHX36 OS=Homo sapiens GN=DHX36 PE=1 SV=2	2	2	3	0.976
SP://P07900	HS90A_HUMAN Heat shock protein HSP 90_alpha OS=Homo sapiens GN=HSP90AA1 PE=1 SV=5	19	31	724	0.975
SP://Q8IVL1	NAV2_HUMAN Neuron navigator 2 OS=Homo sapiens GN=NAV2 PE=1 SV=3	3	3	3	0.975
SP://Q12879	NMDE1_HUMAN Glutamate [NMDA] receptor subunit epsilon_1 OS=Homo sapiens GN=GRIN2A PE=1 SV=1	3	3	3	0.975
SP://P12694	ODBA_HUMAN 2_oxoisovalerate dehydrogenase subunit alpha_ mitochondrial OS=Homo sapiens GN=BCKDHA PE=1 SV=2	2	2	2	0.975
SP://Q14684	RRP1B_HUMAN Ribosomal RNA processing protein 1 homolog B OS=Homo sapiens GN=RRP1B PE=1 SV=3	2	2	9	0.975
SP://Q8WTV1	THAP3_HUMAN THAP domain_containing protein 3 OS=Homo sapiens GN=THAP3 PE=1 SV=1	2	2	4	0.975
SP://Q9Y2Z2	MTO1_HUMAN Protein MTO1 homolog_ mitochondrial OS=Homo sapiens GN=MTO1 PE=1 SV=2	2	2	3	0.975
SP://P49411	EFTU_HUMAN Elongation factor Tu_ mitochondrial OS=Homo sapiens GN=TUFM PE=1 SV=2	4	4	41	0.974
SP://P04275	VWF_HUMAN von Willebrand factor OS=Homo sapiens GN=VWF PE=1 SV=4	3	3	4	0.974
SP://Q8IZF3	GP115_HUMAN Probable G_protein coupled receptor 115 OS=Homo sapiens GN=GPR115 PE=2 SV=3	3	3	4	0.974
SP://Q9Y4R8	TELO2_HUMAN Telomere length regulation protein TEL2 homolog OS=Homo sapiens GN=TELO2 PE=1 SV=2	2	2	3	0.974
SP://P29400	CO4A5_HUMAN Collagen alpha_5(IV) chain OS=Homo sapiens GN=COL4A5 PE=1 SV=2	2	2	20	0.974
SP://O43707	ACTN4_HUMAN Alpha_actinin_4 OS=Homo sapiens GN=ACTN4 PE=1 SV=2	20	29	424	0.973
SP://Q96ME7	ZN512_HUMAN Zinc finger protein 512 OS=Homo sapiens GN=ZNF512 PE=1 SV=2	4	4	22	0.973
SP://Q9NW75	GPTC2_HUMAN G patch domain_containing protein 2 OS=Homo sapiens GN=GPATCH2 PE=1 SV=1	2	3	5	0.973
SP://O75165	DJC13_HUMAN DnaJ homolog subfamily C member 13 OS=Homo sapiens GN=DNAJC13 PE=1 SV=5	3	4	12	0.972
SP://O75179	ANR17_HUMAN Ankyrin repeat domain_containing protein 17 OS=Homo sapiens GN=ANKRD17 PE=1 SV=3	3	3	3	0.972
SP://Q96LR9	APLD1_HUMAN Apolipoprotein L domain_containing protein 1 OS=Homo sapiens GN=APOLD1 PE=2 SV=2	2	2	2	0.972
SP://Q9UPV0	CE164_HUMAN Centrosomal protein of 164 kDa OS=Homo sapiens GN=CEP164 PE=1 SV=3	2	2	2	0.972
SP://P30499	1C01_HUMAN HLA class I histocompatibility antigen_ Cw_1 alpha chain OS=Homo sapiens GN=HLA_C PE=2 SV=1	2	2	2	0.972
SP://P41252	SYIC_HUMAN Isoleucine__tRNA ligase_ cytoplasmic OS=Homo sapiens GN=IARS PE=1 SV=2	6	7	48	0.971
SP://P43366	MAGB1_HUMAN Melanoma_associated antigen B1 OS=Homo sapiens GN=MAGEB1 PE=1 SV=2	3	3	3	0.971
SP://Q08378	GOGA3_HUMAN Golgin subfamily A member 3 OS=Homo sapiens GN=GOLGA3 PE=1 SV=2	3	3	8	0.971
SP://Q8TF50	ZN526_HUMAN Zinc finger protein 526 OS=Homo sapiens GN=ZNF526 PE=2 SV=2	2	2	14	0.971
SP://O94856	NFASC_HUMAN Neurofascin OS=Homo sapiens GN=NFASC PE=1 SV=4	2	2	8	0.971
SP://Q8IXH7	NELFD_HUMAN Negative elongation factor C/D OS=Homo sapiens GN=TH1L PE=1 SV=2	2	2	4	0.971
SP://Q15019	SEPT2_HUMAN Septin_2 OS=Homo sapiens GN=SEPT2 PE=1 SV=1	2	3	11	0.971
SP://Q12802	AKP13_HUMAN A_kinase anchor protein 13 OS=Homo sapiens GN=AKAP13 PE=1 SV=2	6	5	13	0.97
SP://Q8N9V7	TOPZ1_HUMAN Testis_ and ovary_specific PAZ domain_containing protein 1 OS=Homo sapiens GN=TOPAZ1 PE=2 SV=3	4	4	9	0.97
SP://P50570	DYN2_HUMAN Dynamin_2 OS=Homo sapiens GN=DNM2 PE=1 SV=2	4	4	9	0.97
SP://Q9BVG4	CX026_HUMAN UPF0368 protein Cxorf26 OS=Homo sapiens GN=CXorf26 PE=1 SV=1	3	3	13	0.97
SP://Q96MP5	ZSWM3_HUMAN Zinc finger SWIM domain_containing protein 3 OS=Homo sapiens GN=ZSWIM3 PE=1 SV=2	2	2	14	0.97
SP://Q8TD26	CHD6_HUMAN Chromodomain_helicase_DNA_binding protein 6 OS=Homo sapiens GN=CHD6 PE=1 SV=4	2	2	4	0.97
SP://P21579	SYT1_HUMAN Synaptotagmin_1 OS=Homo sapiens GN=SYT1 PE=1 SV=1	2	3	10	0.97
SP://P13639	EF2_HUMAN Elongation factor 2 OS=Homo sapiens GN=EEF2 PE=1 SV=4	8	17	205	0.969
SP://P46013	KI67_HUMAN Antigen KI_67 OS=Homo sapiens GN=MKI67 PE=1 SV=2	6	6	9	0.969
SP://Q9BYP7	WNK3_HUMAN Serine/threonine_protein kinase WNK3 OS=Homo sapiens GN=WNK3 PE=1 SV=3	4	4	7	0.969
SP://Q76I76	SSH2_HUMAN Protein phosphatase Slingshot homolog 2 OS=Homo sapiens GN=SSH2 PE=1 SV=1	4	3	8	0.969
SP://Q9Y6Y8	S23IP_HUMAN SEC23_interacting protein OS=Homo sapiens GN=SEC23IP PE=1 SV=1	3	3	3	0.969
SP://Q9NZR2	LRP1B_HUMAN Low_density lipoprotein receptor_related protein 1B OS=Homo sapiens GN=LRP1B PE=1 SV=2	3	3	4	0.969
SP://Q96AC6	KIFC2_HUMAN Kinesin_like protein KIFC2 OS=Homo sapiens GN=KIFC2 PE=2 SV=1	3	3	7	0.969
SP://P46060	RAGP1_HUMAN Ran GTPase_activating protein 1 OS=Homo sapiens GN=RANGAP1 PE=1 SV=1	3	3	23	0.969
SP://Q06587	RING1_HUMAN E3 ubiquitin_protein ligase RING1 OS=Homo sapiens GN=RING1 PE=1 SV=2	2	1	2	0.969
SP://Q9Y3X0	CCDC9_HUMAN Coiled_coil domain_containing protein 9 OS=Homo sapiens GN=CCDC9 PE=1 SV=1	2	2	3	0.969
SP://P26038	MOES_HUMAN Moesin OS=Homo sapiens GN=MSN PE=1 SV=3	6	11	118	0.968
SP://Q16512	PKN1_HUMAN Serine/threonine_protein kinase N1 OS=Homo sapiens GN=PKN1 PE=1 SV=2	4	5	22	0.968
SP://Q86V81	THOC4_HUMAN THO complex subunit 4 OS=Homo sapiens GN=ALYREF PE=1 SV=3	3	4	24	0.968
SP://O60503	ADCY9_HUMAN Adenylate cyclase type 9 OS=Homo sapiens GN=ADCY9 PE=1 SV=4	2	2	3	0.968
SP://P32969	RL9_HUMAN 60S ribosomal protein L9 OS=Homo sapiens GN=RPL9 PE=1 SV=1	2	2	25	0.968
SP://Q5TCQ9	MAGI3_HUMAN Membrane_associated guanylate kinase_ WW and PDZ domain_containing protein 3 OS=Homo sapiens GN=MAGI3 PE=1 SV=2	2	2	2	0.968
SP://Q14721	KCNB1_HUMAN Potassium voltage_gated channel subfamily B member 1 OS=Homo sapiens GN=KCNB1 PE=1 SV=2	2	2	3	0.968
SP://Q9UPN3	MACF1_HUMAN Microtubule_actin cross_linking factor 1_ isoforms 1/2/3/5 OS=Homo sapiens GN=MACF1 PE=1 SV=4	18	19	54	0.967
SP://Q13698	CAC1S_HUMAN Voltage_dependent L_type calcium channel subunit alpha_1S OS=Homo sapiens GN=CACNA1S PE=1 SV=4	4	5	25	0.967
SP://Q9NS56	TOPRS_HUMAN E3 ubiquitin_protein ligase Topors OS=Homo sapiens GN=TOPORS PE=1 SV=1	4	4	9	0.967
SP://Q53EL9	SEZ6_HUMAN Seizure protein 6 homolog OS=Homo sapiens GN=SEZ6 PE=1 SV=2	3	3	14	0.967
SP://P04075	ALDOA_HUMAN Fructose_bisphosphate aldolase A OS=Homo sapiens GN=ALDOA PE=1 SV=2	3	7	143	0.967
SP://Q8NEP9	ZN555_HUMAN Zinc finger protein 555 OS=Homo sapiens GN=ZNF555 PE=2 SV=4	3	3	3	0.967
SP://P11177	ODPB_HUMAN Pyruvate dehydrogenase E1 component subunit beta_ mitochondrial OS=Homo sapiens GN=PDHB PE=1 SV=3	2	2	5	0.967
SP://O15297	PPM1D_HUMAN Protein phosphatase 1D OS=Homo sapiens GN=PPM1D PE=1 SV=1	2	2	6	0.967
SP://Q02878	RL6_HUMAN 60S ribosomal protein L6 OS=Homo sapiens GN=RPL6 PE=1 SV=3	2	2	36	0.967
SP://P29375	KDM5A_HUMAN Lysine_specific demethylase 5A OS=Homo sapiens GN=KDM5A PE=1 SV=3	2	2	2	0.967
SP://Q01546	K22O_HUMAN Keratin_ type II cytoskeletal 2 oral OS=Homo sapiens GN=KRT76 PE=1 SV=2	2	2	4	0.967
SP://O60706	ABCC9_HUMAN ATP_binding cassette sub_family C member 9 OS=Homo sapiens GN=ABCC9 PE=1 SV=2	2	2	2	0.967
SP://P14618	KPYM_HUMAN Pyruvate kinase isozymes M1/M2 OS=Homo sapiens GN=PKM2 PE=1 SV=4	12	19	463	0.966
SP://Q8IYY4	DZI1L_HUMAN Zinc finger protein DZIP1L OS=Homo sapiens GN=DZIP1L PE=2 SV=2	4	4	4	0.966
SP://Q9UPW8	UN13A_HUMAN Protein unc_13 homolog A OS=Homo sapiens GN=UNC13A PE=2 SV=4	3	3	3	0.966
SP://Q4LDE5	SVEP1_HUMAN Sushi_ von Willebrand factor type A_ EGF and pentraxin domain_containing protein 1 OS=Homo sapiens GN=SVEP1 PE=1 SV=3	3	3	11	0.966
SP://Q12882	DPYD_HUMAN Dihydropyrimidine dehydrogenase [NADP(_)] OS=Homo sapiens GN=DPYD PE=1 SV=2	3	3	4	0.966
SP://Q96MR6	WDR65_HUMAN WD repeat_containing protein 65 OS=Homo sapiens GN=WDR65 PE=1 SV=3	3	3	6	0.966
SP://P23025	XPA_HUMAN DNA repair protein complementing XP_A cells OS=Homo sapiens GN=XPA PE=1 SV=1	2	1	18	0.966
SP://Q8NF50	DOCK8_HUMAN Dedicator of cytokinesis protein 8 OS=Homo sapiens GN=DOCK8 PE=1 SV=3	2	3	28	0.966
SP://P08235	MCR_HUMAN Mineralocorticoid receptor OS=Homo sapiens GN=NR3C2 PE=1 SV=1	2	2	4	0.966
SP://Q92626	PXDN_HUMAN Peroxidasin homolog OS=Homo sapiens GN=PXDN PE=1 SV=2	2	2	2	0.966
SP://O60341	KDM1A_HUMAN Lysine_specific histone demethylase 1A OS=Homo sapiens GN=KDM1A PE=1 SV=2	2	2	6	0.966
SP://Q8N6K7	SAMD3_HUMAN Sterile alpha motif domain_containing protein 3 OS=Homo sapiens GN=SAMD3 PE=2 SV=2	2	2	7	0.966
SP://P48556	PSMD8_HUMAN 26S proteasome non_ATPase regulatory subunit 8 OS=Homo sapiens GN=PSMD8 PE=1 SV=2	2	2	6	0.966
SP://P24941	CDK2_HUMAN Cyclin_dependent kinase 2 OS=Homo sapiens GN=CDK2 PE=1 SV=2	2	2	6	0.966
SP://Q5VWQ8	DAB2P_HUMAN Disabled homolog 2_interacting protein OS=Homo sapiens GN=DAB2IP PE=1 SV=2	2	2	6	0.966
SP://Q92896	GSLG1_HUMAN Golgi apparatus protein 1 OS=Homo sapiens GN=GLG1 PE=1 SV=2	3	3	5	0.965
SP://P49721	PSB2_HUMAN Proteasome subunit beta type_2 OS=Homo sapiens GN=PSMB2 PE=1 SV=1	3	3	9	0.965
SP://Q6UW60	PCSK4_HUMAN Proprotein convertase subtilisin/kexin type 4 OS=Homo sapiens GN=PCSK4 PE=2 SV=2	2	2	9	0.965
SP://P22362	CCL1_HUMAN C_C motif chemokine 1 OS=Homo sapiens GN=CCL1 PE=1 SV=1	2	2	21	0.965
SP://Q68D06	SLN13_HUMAN Schlafen family member 13 OS=Homo sapiens GN=SLFN13 PE=2 SV=1	2	2	5	0.965
SP://O95626	AN32D_HUMAN Acidic leucine_rich nuclear phosphoprotein 32 family member D OS=Homo sapiens GN=ANP32D PE=1 SV=2	2	3	8	0.965
SP://P39687	AN32A_HUMAN Acidic leucine_rich nuclear phosphoprotein 32 family member A OS=Homo sapiens GN=ANP32A PE=1 SV=1	2	3	8	0.965
SP://Q92688	AN32B_HUMAN Acidic leucine_rich nuclear phosphoprotein 32 family member B OS=Homo sapiens GN=ANP32B PE=1 SV=1	2	3	8	0.965
SP://Q8IUG5	MY18B_HUMAN Unconventional myosin_XVIIIb OS=Homo sapiens GN=MYO18B PE=1 SV=1	8	8	24	0.964
SP://P53621	COPA_HUMAN Coatomer subunit alpha OS=Homo sapiens GN=COPA PE=1 SV=2	7	8	32	0.964
SP://Q9P2P6	STAR9_HUMAN StAR_related lipid transfer protein 9 OS=Homo sapiens GN=STARD9 PE=1 SV=3	5	5	13	0.964
SP://P35609	ACTN2_HUMAN Alpha_actinin_2 OS=Homo sapiens GN=ACTN2 PE=1 SV=1	4	6	53	0.964
SP://Q6WRI0	IGS10_HUMAN Immunoglobulin superfamily member 10 OS=Homo sapiens GN=IGSF10 PE=1 SV=1	4	4	15	0.964
SP://Q9BX63	FANCJ_HUMAN Fanconi anemia group J protein OS=Homo sapiens GN=BRIP1 PE=1 SV=1	3	4	5	0.964
SP://Q5T8A7	PPR26_HUMAN Protein phosphatase 1 regulatory subunit 26 OS=Homo sapiens GN=PPP1R26 PE=1 SV=1	3	3	3	0.964
SP://Q8NFY4	SEM6D_HUMAN Semaphorin_6D OS=Homo sapiens GN=SEMA6D PE=1 SV=1	3	3	6	0.964
SP://P22413	ENPP1_HUMAN Ectonucleotide pyrophosphatase/phosphodiesterase family member 1 OS=Homo sapiens GN=ENPP1 PE=1 SV=2	2	2	3	0.964
SP://Q92613	JADE3_HUMAN Protein Jade_3 OS=Homo sapiens GN=PHF16 PE=1 SV=1	2	2	2	0.964
SP://Q8N6T3	ARFG1_HUMAN ADP_ribosylation factor GTPase_activating protein 1 OS=Homo sapiens GN=ARFGAP1 PE=1 SV=2	2	2	5	0.964
SP://Q8IY92	SLX4_HUMAN Structure_specific endonuclease subunit SLX4 OS=Homo sapiens GN=SLX4 PE=1 SV=3	4	4	9	0.963
SP://O15078	CE290_HUMAN Centrosomal protein of 290 kDa OS=Homo sapiens GN=CEP290 PE=1 SV=2	4	4	17	0.963
SP://O60667	FAIM3_HUMAN Fas apoptotic inhibitory molecule 3 OS=Homo sapiens GN=FAIM3 PE=2 SV=1	2	2	4	0.963
SP://P21127	CD11B_HUMAN Cyclin_dependent kinase 11B OS=Homo sapiens GN=CDK11B PE=1 SV=3	2	2	2	0.963
SP://Q9UQ88	CD11A_HUMAN Cyclin_dependent kinase 11A OS=Homo sapiens GN=CDK11A PE=1 SV=4	2	2	2	0.963
SP://Q2NKQ1	SGSM1_HUMAN Small G protein signaling modulator 1 OS=Homo sapiens GN=SGSM1 PE=1 SV=2	2	4	6	0.963
SP://Q8WXH0	SYNE2_HUMAN Nesprin_2 OS=Homo sapiens GN=SYNE2 PE=1 SV=3	12	13	29	0.962
SP://Q5JPF3	AN36C_HUMAN Ankyrin repeat domain_containing protein 36C OS=Homo sapiens GN=ANKRD36C PE=2 SV=3	5	5	14	0.962
SP://Q16787	LAMA3_HUMAN Laminin subunit alpha_3 OS=Homo sapiens GN=LAMA3 PE=1 SV=2	4	4	14	0.962
SP://Q86VI3	IQGA3_HUMAN Ras GTPase_activating_like protein IQGAP3 OS=Homo sapiens GN=IQGAP3 PE=1 SV=2	3	3	18	0.962
SP://Q69YQ0	CYTSA_HUMAN Cytospin_A OS=Homo sapiens GN=SPECC1L PE=1 SV=2	2	2	2	0.962
SP://P26232	CTNA2_HUMAN Catenin alpha_2 OS=Homo sapiens GN=CTNNA2 PE=1 SV=5	2	2	2	0.962
SP://P29508	SPB3_HUMAN Serpin B3 OS=Homo sapiens GN=SERPINB3 PE=1 SV=2	2	2	10	0.962
SP://Q9H2C0	GAN_HUMAN Gigaxonin OS=Homo sapiens GN=GAN PE=1 SV=1	2	2	2	0.962
SP://O75626	PRDM1_HUMAN PR domain zinc finger protein 1 OS=Homo sapiens GN=PRDM1 PE=1 SV=2	2	4	9	0.962
SP://Q13490	BIRC2_HUMAN Baculoviral IAP repeat_containing protein 2 OS=Homo sapiens GN=BIRC2 PE=1 SV=2	2	2	4	0.962
SP://Q9Y485	DMXL1_HUMAN DmX_like protein 1 OS=Homo sapiens GN=DMXL1 PE=1 SV=3	5	5	6	0.961
SP://Q9BVV6	K0586_HUMAN Uncharacterized protein KIAA0586 OS=Homo sapiens GN=KIAA0586 PE=1 SV=4	4	4	12	0.961
SP://P51157	RAB28_HUMAN Ras_related protein Rab_28 OS=Homo sapiens GN=RAB28 PE=1 SV=2	3	3	3	0.961
SP://Q7Z4L5	TT21B_HUMAN Tetratricopeptide repeat protein 21B OS=Homo sapiens GN=TTC21B PE=1 SV=2	3	3	16	0.961
SP://Q8TDT2	GP152_HUMAN Probable G_protein coupled receptor 152 OS=Homo sapiens GN=GPR152 PE=2 SV=1	2	2	30	0.961
SP://Q08554	DSC1_HUMAN Desmocollin_1 OS=Homo sapiens GN=DSC1 PE=1 SV=2	2	2	5	0.961
SP://P60866	RS20_HUMAN 40S ribosomal protein S20 OS=Homo sapiens GN=RPS20 PE=1 SV=1	2	2	38	0.961
SP://A6NL88	SHSA7_HUMAN Protein shisa_7 OS=Homo sapiens GN=SHISA7 PE=2 SV=3	2	2	14	0.961
SP://P46087	NOP2_HUMAN Putative ribosomal RNA methyltransferase NOP2 OS=Homo sapiens GN=NOP2 PE=1 SV=2	2	2	7	0.961
SP://Q0VF49	K2012_HUMAN Uncharacterized protein KIAA2012 OS=Homo sapiens GN=KIAA2012 PE=2 SV=1	2	2	2	0.961
SP://Q9NX24	NHP2_HUMAN H/ACA ribonucleoprotein complex subunit 2 OS=Homo sapiens GN=NHP2 PE=1 SV=1	2	2	2	0.961
SP://Q92616	GCN1L_HUMAN Translational activator GCN1 OS=Homo sapiens GN=GCN1L1 PE=1 SV=6	5	6	17	0.96
SP://Q9UPT9	UBP22_HUMAN Ubiquitin carboxyl_terminal hydrolase 22 OS=Homo sapiens GN=USP22 PE=1 SV=2	4	3	5	0.96
SP://P43487	RANG_HUMAN Ran_specific GTPase_activating protein OS=Homo sapiens GN=RANBP1 PE=1 SV=1	3	3	46	0.96
SP://Q01780	EXOSX_HUMAN Exosome component 10 OS=Homo sapiens GN=EXOSC10 PE=1 SV=2	3	3	6	0.96
SP://Q6GYQ0	RGPA1_HUMAN Ral GTPase_activating protein subunit alpha_1 OS=Homo sapiens GN=RALGAPA1 PE=1 SV=1	3	4	8	0.96
SP://P01266	THYG_HUMAN Thyroglobulin OS=Homo sapiens GN=TG PE=1 SV=5	2	2	5	0.96
SP://Q9NS40	KCNH7_HUMAN Potassium voltage_gated channel subfamily H member 7 OS=Homo sapiens GN=KCNH7 PE=1 SV=2	2	2	3	0.96
SP://P35241	RADI_HUMAN Radixin OS=Homo sapiens GN=RDX PE=1 SV=1	2	3	49	0.96
SP://P62195	PRS8_HUMAN 26S protease regulatory subunit 8 OS=Homo sapiens GN=PSMC5 PE=1 SV=1	2	4	59	0.96
SP://Q9ULD9	ZN608_HUMAN Zinc finger protein 608 OS=Homo sapiens GN=ZNF608 PE=1 SV=4	2	2	2	0.96
SP://Q8N2N9	AN36B_HUMAN Ankyrin repeat domain_containing protein 36B OS=Homo sapiens GN=ANKRD36B PE=2 SV=4	5	6	16	0.959
SP://Q9BZ76	CNTP3_HUMAN Contactin_associated protein_like 3 OS=Homo sapiens GN=CNTNAP3 PE=2 SV=3	3	3	20	0.959
SP://Q8TDC3	BRSK1_HUMAN Serine/threonine_protein kinase BRSK1 OS=Homo sapiens GN=BRSK1 PE=1 SV=2	3	3	4	0.959
SP://Q06124	PTN11_HUMAN Tyrosine_protein phosphatase non_receptor type 11 OS=Homo sapiens GN=PTPN11 PE=1 SV=2	2	2	3	0.959
SP://Q9UGN5	PARP2_HUMAN Poly [ADP_ribose] polymerase 2 OS=Homo sapiens GN=PARP2 PE=1 SV=2	2	2	4	0.959
SP://O75037	KI21B_HUMAN Kinesin_like protein KIF21B OS=Homo sapiens GN=KIF21B PE=1 SV=2	6	6	26	0.958
SP://Q9UIG0	BAZ1B_HUMAN Tyrosine_protein kinase BAZ1B OS=Homo sapiens GN=BAZ1B PE=1 SV=2	4	4	11	0.958
SP://O75445	USH2A_HUMAN Usherin OS=Homo sapiens GN=USH2A PE=1 SV=3	3	3	5	0.958
SP://Q8IZF0	NALCN_HUMAN Sodium leak channel non_selective protein OS=Homo sapiens GN=NALCN PE=1 SV=1	2	2	7	0.958
SP://Q5BKZ1	ZN326_HUMAN DBIRD complex subunit ZNF326 OS=Homo sapiens GN=ZNF326 PE=1 SV=2	2	1	8	0.958
SP://Q96KR1	ZFR_HUMAN Zinc finger RNA_binding protein OS=Homo sapiens GN=ZFR PE=1 SV=2	2	2	2	0.958
SP://P04424	ARLY_HUMAN Argininosuccinate lyase OS=Homo sapiens GN=ASL PE=1 SV=4	2	2	5	0.958
SP://Q13796	SHRM2_HUMAN Protein Shroom2 OS=Homo sapiens GN=SHROOM2 PE=1 SV=1	2	2	4	0.958
SP://P49773	HINT1_HUMAN Histidine triad nucleotide_binding protein 1 OS=Homo sapiens GN=HINT1 PE=1 SV=2	2	2	32	0.958
SP://O95678	K2C75_HUMAN Keratin_ type II cytoskeletal 75 OS=Homo sapiens GN=KRT75 PE=1 SV=2	2	2	48	0.958
SP://P55157	MTP_HUMAN Microsomal triglyceride transfer protein large subunit OS=Homo sapiens GN=MTTP PE=1 SV=1	2	1	3	0.958
SP://Q96TA1	NIBL1_HUMAN Niban_like protein 1 OS=Homo sapiens GN=FAM129B PE=1 SV=3	2	2	13	0.958
SP://P36575	ARRC_HUMAN Arrestin_C OS=Homo sapiens GN=ARR3 PE=1 SV=2	2	2	2	0.958
SP://Q9NVI1	FANCI_HUMAN Fanconi anemia group I protein OS=Homo sapiens GN=FANCI PE=1 SV=4	2	2	4	0.958
SP://P14314	GLU2B_HUMAN Glucosidase 2 subunit beta OS=Homo sapiens GN=PRKCSH PE=1 SV=2	4	5	29	0.957
SP://P46100	ATRX_HUMAN Transcriptional regulator ATRX OS=Homo sapiens GN=ATRX PE=1 SV=5	3	3	7	0.957
SP://Q008S8	ECT2L_HUMAN Epithelial cell_transforming sequence 2 oncogene_like OS=Homo sapiens GN=ECT2L PE=2 SV=2	3	2	9	0.957
SP://Q86Z20	CC125_HUMAN Coiled_coil domain_containing protein 125 OS=Homo sapiens GN=CCDC125 PE=2 SV=2	2	2	13	0.957
SP://Q9NPY3	C1QR1_HUMAN Complement component C1q receptor OS=Homo sapiens GN=CD93 PE=1 SV=3	2	2	2	0.957
SP://Q6XE24	RBMS3_HUMAN RNA_binding motif_ single_stranded_interacting protein 3 OS=Homo sapiens GN=RBMS3 PE=1 SV=1	2	2	2	0.957
SP://Q14149	MORC3_HUMAN MORC family CW_type zinc finger protein 3 OS=Homo sapiens GN=MORC3 PE=1 SV=3	2	2	5	0.957
SP://Q16576	RBBP7_HUMAN Histone_binding protein RBBP7 OS=Homo sapiens GN=RBBP7 PE=1 SV=1	2	2	32	0.957
SP://O75376	NCOR1_HUMAN Nuclear receptor corepressor 1 OS=Homo sapiens GN=NCOR1 PE=1 SV=2	7	7	9	0.956
SP://Q9Y4C1	KDM3A_HUMAN Lysine_specific demethylase 3A OS=Homo sapiens GN=KDM3A PE=1 SV=4	6	6	12	0.956
SP://P52732	KIF11_HUMAN Kinesin_like protein KIF11 OS=Homo sapiens GN=KIF11 PE=1 SV=2	6	6	7	0.956
SP://O94822	LTN1_HUMAN E3 ubiquitin_protein ligase listerin OS=Homo sapiens GN=LTN1 PE=1 SV=6	3	3	23	0.956
SP://Q96QU1	PCD15_HUMAN Protocadherin_15 OS=Homo sapiens GN=PCDH15 PE=1 SV=2	2	2	16	0.956
SP://Q7Z6K5	CO038_HUMAN UPF0552 protein C15orf38 OS=Homo sapiens GN=C15orf38 PE=1 SV=1	2	2	3	0.956
SP://Q9H9J4	UBP42_HUMAN Ubiquitin carboxyl_terminal hydrolase 42 OS=Homo sapiens GN=USP42 PE=1 SV=3	2	2	2	0.956
SP://Q9NXG0	CNTLN_HUMAN Centlein OS=Homo sapiens GN=CNTLN PE=2 SV=5	2	3	36	0.956
SP://Q9BRX2	PELO_HUMAN Protein pelota homolog OS=Homo sapiens GN=PELO PE=1 SV=2	3	4	22	0.955
SP://Q9Y6W3	CAN7_HUMAN Calpain_7 OS=Homo sapiens GN=CAPN7 PE=1 SV=1	2	2	18	0.955
SP://Q8NC56	LEMD2_HUMAN LEM domain_containing protein 2 OS=Homo sapiens GN=LEMD2 PE=1 SV=1	2	2	2	0.955
SP://Q96A11	G3ST3_HUMAN Galactose_3_O_sulfotransferase 3 OS=Homo sapiens GN=GAL3ST3 PE=1 SV=1	3	3	6	0.954
SP://O43399	TPD54_HUMAN Tumor protein D54 OS=Homo sapiens GN=TPD52L2 PE=1 SV=2	3	5	45	0.954
SP://Q0ZGT2	NEXN_HUMAN Nexilin OS=Homo sapiens GN=NEXN PE=1 SV=1	2	2	6	0.954
SP://Q6B0I6	KDM4D_HUMAN Lysine_specific demethylase 4D OS=Homo sapiens GN=KDM4D PE=1 SV=3	2	2	4	0.954
SP://Q96S15	WDR24_HUMAN WD repeat_containing protein 24 OS=Homo sapiens GN=WDR24 PE=1 SV=1	2	3	10	0.954
SP://Q9HCM1	CL035_HUMAN Uncharacterized protein C12orf35 OS=Homo sapiens GN=C12orf35 PE=1 SV=3	4	4	6	0.953
SP://P39880	CUX1_HUMAN Homeobox protein cut_like 1 OS=Homo sapiens GN=CUX1 PE=1 SV=3	2	2	2	0.953
SP://Q13948	CASP_HUMAN Protein CASP OS=Homo sapiens GN=CUX1 PE=1 SV=2	2	2	2	0.953
SP://O75665	OFD1_HUMAN Oral_facial_digital syndrome 1 protein OS=Homo sapiens GN=OFD1 PE=1 SV=1	5	5	19	0.952
SP://P42704	LPPRC_HUMAN Leucine_rich PPR motif_containing protein_ mitochondrial OS=Homo sapiens GN=LRPPRC PE=1 SV=3	5	5	13	0.952
SP://Q9Y4F5	K0284_HUMAN Protein KIAA0284 OS=Homo sapiens GN=KIAA0284 PE=1 SV=4	4	4	31	0.952
SP://Q9Y2H5	PKHA6_HUMAN Pleckstrin homology domain_containing family A member 6 OS=Homo sapiens GN=PLEKHA6 PE=1 SV=4	4	4	7	0.952
SP://P54920	SNAA_HUMAN Alpha_soluble NSF attachment protein OS=Homo sapiens GN=NAPA PE=1 SV=3	3	3	5	0.952
SP://Q7Z569	BRAP_HUMAN BRCA1_associated protein OS=Homo sapiens GN=BRAP PE=1 SV=2	3	3	50	0.952
SP://Q6PJ21	SPSB3_HUMAN SPRY domain_containing SOCS box protein 3 OS=Homo sapiens GN=SPSB3 PE=1 SV=2	2	2	2	0.952
SP://Q86TC9	MYPN_HUMAN Myopalladin OS=Homo sapiens GN=MYPN PE=1 SV=2	2	2	2	0.952
SP://Q08495	DEMA_HUMAN Dematin OS=Homo sapiens GN=EPB49 PE=1 SV=3	2	2	5	0.952
SP://Q8N766	K0090_HUMAN Uncharacterized protein KIAA0090 OS=Homo sapiens GN=KIAA0090 PE=1 SV=1	2	3	7	0.952
SP://P13569	CFTR_HUMAN Cystic fibrosis transmembrane conductance regulator OS=Homo sapiens GN=CFTR PE=1 SV=3	2	2	3	0.952
SP://Q6YHU6	THADA_HUMAN Thyroid adenoma_associated protein OS=Homo sapiens GN=THADA PE=1 SV=1	2	2	8	0.952
SP://Q8NEV8	EXPH5_HUMAN Exophilin_5 OS=Homo sapiens GN=EXPH5 PE=1 SV=3	2	2	2	0.952
SP://P10314	1A32_HUMAN HLA class I histocompatibility antigen_ A_32 alpha chain OS=Homo sapiens GN=HLA_A PE=2 SV=2	2	2	2	0.952
SP://P30459	1A74_HUMAN HLA class I histocompatibility antigen_ A_74 alpha chain OS=Homo sapiens GN=HLA_A PE=1 SV=1	2	2	2	0.952
SP://Q709C8	VP13C_HUMAN Vacuolar protein sorting_associated protein 13C OS=Homo sapiens GN=VPS13C PE=1 SV=1	4	4	8	0.951
SP://P51587	BRCA2_HUMAN Breast cancer type 2 susceptibility protein OS=Homo sapiens GN=BRCA2 PE=1 SV=2	3	3	15	0.951
SP://P57740	NU107_HUMAN Nuclear pore complex protein Nup107 OS=Homo sapiens GN=NUP107 PE=1 SV=1	3	3	3	0.951
SP://P38159	RBMX_HUMAN RNA_binding motif protein_ X chromosome OS=Homo sapiens GN=RBMX PE=1 SV=3	3	3	23	0.951
SP://Q9UMF0	ICAM5_HUMAN Intercellular adhesion molecule 5 OS=Homo sapiens GN=ICAM5 PE=1 SV=3	3	3	6	0.951
SP://Q9BZF2	OSBL7_HUMAN Oxysterol_binding protein_related protein 7 OS=Homo sapiens GN=OSBPL7 PE=2 SV=1	2	2	4	0.951
SP://O75339	CILP1_HUMAN Cartilage intermediate layer protein 1 OS=Homo sapiens GN=CILP PE=1 SV=4	2	2	13	0.951
SP://Q00266	METK1_HUMAN S_adenosylmethionine synthase isoform type_1 OS=Homo sapiens GN=MAT1A PE=1 SV=2	2	2	2	0.951
SP://Q6ZU64	CC108_HUMAN Coiled_coil domain_containing protein 108 OS=Homo sapiens GN=CCDC108 PE=2 SV=2	2	2	2	0.951
SP://Q12840	KIF5A_HUMAN Kinesin heavy chain isoform 5A OS=Homo sapiens GN=KIF5A PE=1 SV=2	4	5	12	0.95
SP://Q96RR1	PEO1_HUMAN Twinkle protein_ mitochondrial OS=Homo sapiens GN=PEO1 PE=1 SV=1	3	3	5	0.95
SP://Q3V6T2	GRDN_HUMAN Girdin OS=Homo sapiens GN=CCDC88A PE=1 SV=2	3	3	5	0.95
SP://O43155	FLRT2_HUMAN Leucine_rich repeat transmembrane protein FLRT2 OS=Homo sapiens GN=FLRT2 PE=1 SV=1	3	2	3	0.95
SP://Q7LDI9	GAK2_HUMAN HERV_K_7p22.1 provirus ancestral Gag polyprotein OS=Homo sapiens GN=ERVK6 PE=1 SV=3	2	2	2	0.95
SP://Q9NYY8	FAKD2_HUMAN FAST kinase domain_containing protein 2 OS=Homo sapiens GN=FASTKD2 PE=1 SV=1	2	2	19	0.95
SP://Q05BV3	EMAL5_HUMAN Echinoderm microtubule_associated protein_like 5 OS=Homo sapiens GN=EML5 PE=2 SV=3	2	2	11	0.95
SP://Q9Y3R5	DOP2_HUMAN Protein dopey_2 OS=Homo sapiens GN=DOPEY2 PE=1 SV=5	6	8	22	0.949
SP://O95685	PPR3D_HUMAN Protein phosphatase 1 regulatory subunit 3D OS=Homo sapiens GN=PPP1R3D PE=1 SV=1	3	3	3	0.949
SP://Q9Y586	MB212_HUMAN Protein mab_21_like 2 OS=Homo sapiens GN=MAB21L2 PE=2 SV=1	3	6	51	0.949
SP://Q9BR76	COR1B_HUMAN Coronin_1B OS=Homo sapiens GN=CORO1B PE=1 SV=1	3	3	6	0.949
SP://P12107	COBA1_HUMAN Collagen alpha_1(XI) chain OS=Homo sapiens GN=COL11A1 PE=1 SV=4	3	3	12	0.949
SP://P55268	LAMB2_HUMAN Laminin subunit beta_2 OS=Homo sapiens GN=LAMB2 PE=1 SV=2	2	2	3	0.949
SP://Q9UL62	TRPC5_HUMAN Short transient receptor potential channel 5 OS=Homo sapiens GN=TRPC5 PE=1 SV=1	2	2	2	0.949
SP://Q9GZS1	RPA49_HUMAN DNA_directed RNA polymerase I subunit RPA49 OS=Homo sapiens GN=POLR1E PE=1 SV=2	2	2	7	0.949
SP://Q9UIW2	PLXA1_HUMAN Plexin_A1 OS=Homo sapiens GN=PLXNA1 PE=1 SV=3	2	2	2	0.949
SP://Q8WZ42	TITIN_HUMAN Titin OS=Homo sapiens GN=TTN PE=1 SV=4	31	32	173	0.948
SP://Q12769	NU160_HUMAN Nuclear pore complex protein Nup160 OS=Homo sapiens GN=NUP160 PE=1 SV=3	3	3	4	0.948
SP://P62158	CALM_HUMAN Calmodulin OS=Homo sapiens GN=CALM1 PE=1 SV=2	3	6	55	0.948
SP://P46020	KPB1_HUMAN Phosphorylase b kinase regulatory subunit alpha_ skeletal muscle isoform OS=Homo sapiens GN=PHKA1 PE=1 SV=2	2	2	3	0.948
SP://P18848	ATF4_HUMAN Cyclic AMP_dependent transcription factor ATF_4 OS=Homo sapiens GN=ATF4 PE=1 SV=3	2	2	9	0.948
SP://Q9P2G4	K1383_HUMAN Uncharacterized protein KIAA1383 OS=Homo sapiens GN=KIAA1383 PE=1 SV=2	2	2	3	0.948
SP://Q99759	M3K3_HUMAN Mitogen_activated protein kinase kinase kinase 3 OS=Homo sapiens GN=MAP3K3 PE=1 SV=2	2	2	5	0.948
SP://P49588	SYAC_HUMAN Alanine__tRNA ligase_ cytoplasmic OS=Homo sapiens GN=AARS PE=1 SV=2	12	14	128	0.947
SP://Q00610	CLH1_HUMAN Clathrin heavy chain 1 OS=Homo sapiens GN=CLTC PE=1 SV=5	6	8	62	0.947
SP://P12429	ANXA3_HUMAN Annexin A3 OS=Homo sapiens GN=ANXA3 PE=1 SV=3	6	9	65	0.947
SP://Q8TAQ2	SMRC2_HUMAN SWI/SNF complex subunit SMARCC2 OS=Homo sapiens GN=SMARCC2 PE=1 SV=1	4	4	7	0.947
SP://P63092	GNAS2_HUMAN Guanine nucleotide_binding protein G(s) subunit alpha isoforms short OS=Homo sapiens GN=GNAS PE=1 SV=1	3	3	10	0.947
SP://O00400	ACATN_HUMAN Acetyl_coenzyme A transporter 1 OS=Homo sapiens GN=SLC33A1 PE=1 SV=1	3	3	3	0.947
SP://O60343	TBCD4_HUMAN TBC1 domain family member 4 OS=Homo sapiens GN=TBC1D4 PE=1 SV=2	3	4	16	0.947
SP://Q9BYS8	LRRC2_HUMAN Leucine_rich repeat_containing protein 2 OS=Homo sapiens GN=LRRC2 PE=2 SV=2	2	2	6	0.947
SP://Q96FF7	YS003_HUMAN Uncharacterized protein LOC113230 OS=Homo sapiens PE=2 SV=3	2	2	2	0.947
SP://P00519	ABL1_HUMAN Tyrosine_protein kinase ABL1 OS=Homo sapiens GN=ABL1 PE=1 SV=4	2	2	24	0.947
SP://Q15345	LRC41_HUMAN Leucine_rich repeat_containing protein 41 OS=Homo sapiens GN=LRRC41 PE=1 SV=3	2	2	5	0.947
SP://Q96HE7	ERO1A_HUMAN ERO1_like protein alpha OS=Homo sapiens GN=ERO1L PE=1 SV=2	2	2	13	0.947
SP://P19174	PLCG1_HUMAN 1_phosphatidylinositol 4_5_bisphosphate phosphodiesterase gamma_1 OS=Homo sapiens GN=PLCG1 PE=1 SV=1	2	3	8	0.947
SP://Q86XI2	CNDG2_HUMAN Condensin_2 complex subunit G2 OS=Homo sapiens GN=NCAPG2 PE=1 SV=1	3	3	15	0.946
SP://A3KMH1	K0564_HUMAN Uncharacterized protein KIAA0564 OS=Homo sapiens GN=KIAA0564 PE=1 SV=2	3	3	23	0.946
SP://Q8TE57	ATS16_HUMAN A disintegrin and metalloproteinase with thrombospondin motifs 16 OS=Homo sapiens GN=ADAMTS16 PE=1 SV=3	3	3	5	0.946
SP://Q8TE76	MORC4_HUMAN MORC family CW_type zinc finger protein 4 OS=Homo sapiens GN=MORC4 PE=1 SV=2	3	3	4	0.946
SP://Q8TBZ0	CC110_HUMAN Coiled_coil domain_containing protein 110 OS=Homo sapiens GN=CCDC110 PE=2 SV=1	3	3	13	0.946
SP://A6NES4	HTRB1_HUMAN HEAT repeat_containing protein 7B1 OS=Homo sapiens GN=HEATR7B1 PE=4 SV=3	2	2	3	0.946
SP://P16885	PLCG2_HUMAN 1_phosphatidylinositol 4_5_bisphosphate phosphodiesterase gamma_2 OS=Homo sapiens GN=PLCG2 PE=1 SV=4	2	3	11	0.946
SP://P21266	GSTM3_HUMAN Glutathione S_transferase Mu 3 OS=Homo sapiens GN=GSTM3 PE=1 SV=3	2	2	3	0.946
SP://P03951	FA11_HUMAN Coagulation factor XI OS=Homo sapiens GN=F11 PE=1 SV=1	2	2	4	0.946
SP://Q15154	PCM1_HUMAN Pericentriolar material 1 protein OS=Homo sapiens GN=PCM1 PE=1 SV=4	5	5	7	0.945
SP://Q8IYT8	ULK2_HUMAN Serine/threonine_protein kinase ULK2 OS=Homo sapiens GN=ULK2 PE=1 SV=3	4	5	6	0.945
SP://Q9UFH2	DYH17_HUMAN Dynein heavy chain 17_ axonemal OS=Homo sapiens GN=DNAH17 PE=2 SV=2	4	4	11	0.945
SP://P0CG20	CP011_HUMAN Uncharacterized protein C16orf11 OS=Homo sapiens GN=C16orf11 PE=2 SV=1	3	4	38	0.945
SP://Q8TBY9	WDR66_HUMAN WD repeat_containing protein 66 OS=Homo sapiens GN=WDR66 PE=1 SV=2	3	3	16	0.945
SP://Q8N907	DAND5_HUMAN DAN domain family member 5 OS=Homo sapiens GN=DAND5 PE=2 SV=1	2	1	7	0.945
SP://Q15916	ZBTB6_HUMAN Zinc finger and BTB domain_containing protein 6 OS=Homo sapiens GN=ZBTB6 PE=2 SV=1	2	2	2	0.945
SP://P0C867	YB052_HUMAN Putative uncharacterized protein LOC100130201 OS=Homo sapiens PE=5 SV=1	2	2	4	0.945
SP://Q8NE00	TM104_HUMAN Transmembrane protein 104 OS=Homo sapiens GN=TMEM104 PE=1 SV=2	2	2	4	0.945
SP://P14625	ENPL_HUMAN Endoplasmin OS=Homo sapiens GN=HSP90B1 PE=1 SV=1	7	10	63	0.944
SP://Q9UPS8	ANR26_HUMAN Ankyrin repeat domain_containing protein 26 OS=Homo sapiens GN=ANKRD26 PE=1 SV=3	4	4	19	0.944
SP://A7KAX9	RHG32_HUMAN Rho GTPase_activating protein 32 OS=Homo sapiens GN=ARHGAP32 PE=1 SV=1	3	3	8	0.944
SP://Q8IZN3	ZDH14_HUMAN Probable palmitoyltransferase ZDHHC14 OS=Homo sapiens GN=ZDHHC14 PE=1 SV=1	2	1	2	0.944
SP://Q96QT4	TRPM7_HUMAN Transient receptor potential cation channel subfamily M member 7 OS=Homo sapiens GN=TRPM7 PE=1 SV=1	2	2	4	0.944
SP://P13535	MYH8_HUMAN Myosin_8 OS=Homo sapiens GN=MYH8 PE=1 SV=3	2	2	6	0.944
SP://Q01995	TAGL_HUMAN Transgelin OS=Homo sapiens GN=TAGLN PE=1 SV=4	2	3	5	0.944
SP://Q14204	DYHC1_HUMAN Cytoplasmic dynein 1 heavy chain 1 OS=Homo sapiens GN=DYNC1H1 PE=1 SV=5	14	16	84	0.943
SP://Q01518	CAP1_HUMAN Adenylyl cyclase_associated protein 1 OS=Homo sapiens GN=CAP1 PE=1 SV=5	6	7	96	0.943
SP://P11277	SPTB1_HUMAN Spectrin beta chain_ erythrocyte OS=Homo sapiens GN=SPTB PE=1 SV=5	5	5	8	0.943
SP://Q149M9	NWD1_HUMAN NACHT and WD repeat domain_containing protein 1 OS=Homo sapiens GN=NWD1 PE=2 SV=3	4	3	7	0.943
SP://Q13207	TBX2_HUMAN T_box transcription factor TBX2 OS=Homo sapiens GN=TBX2 PE=1 SV=3	4	4	5	0.943
SP://Q68EN5	K895L_HUMAN Uncharacterized protein KIAA0895_like OS=Homo sapiens GN=KIAA0895L PE=2 SV=1	4	4	6	0.943
SP://Q16760	DGKD_HUMAN Diacylglycerol kinase delta OS=Homo sapiens GN=DGKD PE=1 SV=4	3	3	33	0.943
SP://Q86WA6	BPHL_HUMAN Valacyclovir hydrolase OS=Homo sapiens GN=BPHL PE=1 SV=1	3	3	9	0.943
SP://Q9UPQ7	PZRN3_HUMAN E3 ubiquitin_protein ligase PDZRN3 OS=Homo sapiens GN=PDZRN3 PE=1 SV=2	2	2	3	0.943
SP://Q7Z4P5	GDF7_HUMAN Growth/differentiation factor 7 OS=Homo sapiens GN=GDF7 PE=2 SV=2	2	3	29	0.943
SP://Q9Y305	ACOT9_HUMAN Acyl_coenzyme A thioesterase 9_ mitochondrial OS=Homo sapiens GN=ACOT9 PE=1 SV=2	2	3	3	0.943
SP://Q9UI32	GLSL_HUMAN Glutaminase liver isoform_ mitochondrial OS=Homo sapiens GN=GLS2 PE=1 SV=2	2	2	2	0.943
SP://Q8N5G2	MACOI_HUMAN Macoilin OS=Homo sapiens GN=TMEM57 PE=1 SV=1	2	2	5	0.943
SP://Q9BXU7	UBP26_HUMAN Ubiquitin carboxyl_terminal hydrolase 26 OS=Homo sapiens GN=USP26 PE=1 SV=1	4	5	8	0.942
SP://P09874	PARP1_HUMAN Poly [ADP_ribose] polymerase 1 OS=Homo sapiens GN=PARP1 PE=1 SV=4	3	3	3	0.942
SP://Q9Y577	TRI17_HUMAN E3 ubiquitin_protein ligase TRIM17 OS=Homo sapiens GN=TRIM17 PE=1 SV=1	3	2	46	0.942
SP://Q5GLZ8	HERC4_HUMAN Probable E3 ubiquitin_protein ligase HERC4 OS=Homo sapiens GN=HERC4 PE=1 SV=1	2	2	4	0.942
SP://P33992	MCM5_HUMAN DNA replication licensing factor MCM5 OS=Homo sapiens GN=MCM5 PE=1 SV=5	2	4	23	0.942
SP://Q5T0W9	FA83B_HUMAN Protein FAM83B OS=Homo sapiens GN=FAM83B PE=1 SV=1	2	2	4	0.942
SP://Q01484	ANK2_HUMAN Ankyrin_2 OS=Homo sapiens GN=ANK2 PE=1 SV=4	5	5	22	0.941
SP://Q8NFW1	COMA1_HUMAN Collagen alpha_1(XXII) chain OS=Homo sapiens GN=COL22A1 PE=1 SV=2	3	4	20	0.941
SP://P01892	1A02_HUMAN HLA class I histocompatibility antigen_ A_2 alpha chain OS=Homo sapiens GN=HLA_A PE=1 SV=1	3	3	5	0.941
SP://Q2TBA0	KBTB5_HUMAN Kelch repeat and BTB domain_containing protein 5 OS=Homo sapiens GN=KBTBD5 PE=2 SV=2	3	3	4	0.941
SP://O75112	LDB3_HUMAN LIM domain_binding protein 3 OS=Homo sapiens GN=LDB3 PE=1 SV=2	2	2	2	0.941
SP://Q6NSI3	FA53A_HUMAN Protein FAM53A OS=Homo sapiens GN=FAM53A PE=2 SV=1	2	2	2	0.941
SP://Q92995	UBP13_HUMAN Ubiquitin carboxyl_terminal hydrolase 13 OS=Homo sapiens GN=USP13 PE=1 SV=2	2	2	6	0.941
SP://Q01524	DEF6_HUMAN Defensin_6 OS=Homo sapiens GN=DEFA6 PE=1 SV=1	2	2	4	0.941
SP://P00738	HPT_HUMAN Haptoglobin OS=Homo sapiens GN=HP PE=1 SV=1	2	2	2	0.941
SP://Q9NR28	DBLOH_HUMAN Diablo homolog_ mitochondrial OS=Homo sapiens GN=DIABLO PE=1 SV=1	2	2	2	0.941
SP://Q8WUY1	THEM6_HUMAN UPF0670 protein THEM6 OS=Homo sapiens GN=THEM6 PE=1 SV=2	2	2	3	0.941
SP://Q86TZ1	TTC6_HUMAN Tetratricopeptide repeat protein 6 OS=Homo sapiens GN=TTC6 PE=2 SV=1	2	2	4	0.941
SP://Q9NU22	MDN1_HUMAN Midasin OS=Homo sapiens GN=MDN1 PE=1 SV=2	7	7	23	0.94
SP://P07205	PGK2_HUMAN Phosphoglycerate kinase 2 OS=Homo sapiens GN=PGK2 PE=1 SV=3	5	6	71	0.94
SP://Q09472	EP300_HUMAN Histone acetyltransferase p300 OS=Homo sapiens GN=EP300 PE=1 SV=2	5	5	18	0.94
SP://Q08050	FOXM1_HUMAN Forkhead box protein M1 OS=Homo sapiens GN=FOXM1 PE=1 SV=3	3	4	5	0.94
SP://Q9NSE4	SYIM_HUMAN Isoleucine__tRNA ligase_ mitochondrial OS=Homo sapiens GN=IARS2 PE=1 SV=2	2	2	2	0.94
SP://Q8N1G1	REXO1_HUMAN RNA exonuclease 1 homolog OS=Homo sapiens GN=REXO1 PE=1 SV=3	2	2	4	0.94
SP://A8MWA4	Z705E_HUMAN Putative zinc finger protein 705E OS=Homo sapiens GN=ZNF705E PE=3 SV=1	2	2	2	0.94
SP://Q9NYU1	UGGG2_HUMAN UDP_glucose:glycoprotein glucosyltransferase 2 OS=Homo sapiens GN=UGGT2 PE=1 SV=4	5	5	15	0.939
SP://Q96JM2	ZN462_HUMAN Zinc finger protein 462 OS=Homo sapiens GN=ZNF462 PE=1 SV=3	5	7	23	0.939
SP://Q8TE73	DYH5_HUMAN Dynein heavy chain 5_ axonemal OS=Homo sapiens GN=DNAH5 PE=1 SV=3	4	4	4	0.939
SP://Q13905	RPGF1_HUMAN Rap guanine nucleotide exchange factor 1 OS=Homo sapiens GN=RAPGEF1 PE=1 SV=3	3	3	5	0.939
SP://P48739	PIPNB_HUMAN Phosphatidylinositol transfer protein beta isoform OS=Homo sapiens GN=PITPNB PE=1 SV=2	3	3	21	0.939
SP://Q9H6S0	YTDC2_HUMAN Probable ATP_dependent RNA helicase YTHDC2 OS=Homo sapiens GN=YTHDC2 PE=1 SV=2	3	3	8	0.939
SP://Q8TF46	DI3L1_HUMAN DIS3_like exonuclease 1 OS=Homo sapiens GN=DIS3L PE=1 SV=2	3	3	6	0.939
SP://P21953	ODBB_HUMAN 2_oxoisovalerate dehydrogenase subunit beta_ mitochondrial OS=Homo sapiens GN=BCKDHB PE=1 SV=2	2	3	16	0.939
SP://Q6ZVX7	NCRP1_HUMAN Non_specific cytotoxic cell receptor protein 1 homolog OS=Homo sapiens GN=NCCRP1 PE=1 SV=1	2	2	4	0.939
SP://Q5H9U9	DDX6L_HUMAN Probable ATP_dependent RNA helicase DDX60_like OS=Homo sapiens GN=DDX60L PE=2 SV=2	2	2	3	0.939
SP://Q9ULL0	K1210_HUMAN Uncharacterized protein KIAA1210 OS=Homo sapiens GN=KIAA1210 PE=2 SV=3	2	2	13	0.939
SP://Q9NS87	KIF15_HUMAN Kinesin_like protein KIF15 OS=Homo sapiens GN=KIF15 PE=1 SV=1	6	6	18	0.938
SP://Q15326	ZMY11_HUMAN Zinc finger MYND domain_containing protein 11 OS=Homo sapiens GN=ZMYND11 PE=1 SV=1	5	5	10	0.938
SP://Q13367	AP3B2_HUMAN AP_3 complex subunit beta_2 OS=Homo sapiens GN=AP3B2 PE=1 SV=2	3	3	13	0.938
SP://Q70CQ1	UBP49_HUMAN Ubiquitin carboxyl_terminal hydrolase 49 OS=Homo sapiens GN=USP49 PE=2 SV=1	3	3	7	0.938
SP://A6NCM1	IQCAL_HUMAN Putative IQ and AAA domain_containing protein 1_like OS=Homo sapiens GN=IQCA1P1 PE=5 SV=2	3	3	22	0.938
SP://Q8N8U2	CDYL2_HUMAN Chromodomain Y_like protein 2 OS=Homo sapiens GN=CDYL2 PE=2 SV=2	3	3	4	0.938
SP://Q9BZE2	PUS3_HUMAN tRNA pseudouridine(38/39) synthase OS=Homo sapiens GN=PUS3 PE=1 SV=3	2	2	12	0.938
SP://Q9C0I4	THS7B_HUMAN Thrombospondin type_1 domain_containing protein 7B OS=Homo sapiens GN=THSD7B PE=2 SV=2	2	2	3	0.938
SP://Q9NTJ3	SMC4_HUMAN Structural maintenance of chromosomes protein 4 OS=Homo sapiens GN=SMC4 PE=1 SV=2	2	2	4	0.938
SP://O15091	MRRP3_HUMAN Mitochondrial ribonuclease P protein 3 OS=Homo sapiens GN=KIAA0391 PE=1 SV=2	2	2	5	0.938
SP://Q8WWZ8	OIT3_HUMAN Oncoprotein_induced transcript 3 protein OS=Homo sapiens GN=OIT3 PE=1 SV=2	3	4	6	0.937
SP://Q6NUI6	CHADL_HUMAN Chondroadherin_like protein OS=Homo sapiens GN=CHADL PE=2 SV=2	2	2	4	0.937
SP://Q504Q3	PAN2_HUMAN PAB_dependent poly(A)_specific ribonuclease subunit 2 OS=Homo sapiens GN=PAN2 PE=1 SV=3	2	2	20	0.937
SP://Q9Y3L3	3BP1_HUMAN SH3 domain_binding protein 1 OS=Homo sapiens GN=SH3BP1 PE=1 SV=3	2	2	10	0.937
SP://Q8N4S0	CCD82_HUMAN Coiled_coil domain_containing protein 82 OS=Homo sapiens GN=CCDC82 PE=1 SV=2	2	2	9	0.937
SP://P12036	NFH_HUMAN Neurofilament heavy polypeptide OS=Homo sapiens GN=NEFH PE=1 SV=4	2	2	2	0.937
SP://Q9UJF2	NGAP_HUMAN Ras GTPase_activating protein nGAP OS=Homo sapiens GN=RASAL2 PE=1 SV=2	5	5	18	0.936
SP://P22102	PUR2_HUMAN Trifunctional purine biosynthetic protein adenosine_3 OS=Homo sapiens GN=GART PE=1 SV=1	5	5	34	0.936
SP://P61201	CSN2_HUMAN COP9 signalosome complex subunit 2 OS=Homo sapiens GN=COPS2 PE=1 SV=1	4	6	21	0.936
SP://Q13404	UB2V1_HUMAN Ubiquitin_conjugating enzyme E2 variant 1 OS=Homo sapiens GN=UBE2V1 PE=1 SV=2	4	4	48	0.936
SP://Q9UPW6	SATB2_HUMAN DNA_binding protein SATB2 OS=Homo sapiens GN=SATB2 PE=1 SV=2	3	3	8	0.936
SP://Q8NDZ0	BEND2_HUMAN BEN domain_containing protein 2 OS=Homo sapiens GN=BEND2 PE=2 SV=2	3	3	4	0.936
SP://Q9UF83	YM012_HUMAN Uncharacterized protein DKFZp434B061 OS=Homo sapiens PE=2 SV=2	3	3	3	0.936
SP://Q5JX69	F209B_HUMAN Protein FAM209B OS=Homo sapiens GN=FAM209B PE=1 SV=1	2	2	7	0.936
SP://P41240	CSK_HUMAN Tyrosine_protein kinase CSK OS=Homo sapiens GN=CSK PE=1 SV=1	2	2	4	0.936
SP://Q6RI45	BRWD3_HUMAN Bromodomain and WD repeat_containing protein 3 OS=Homo sapiens GN=BRWD3 PE=1 SV=2	2	2	8	0.936
SP://Q9UI46	DNAI1_HUMAN Dynein intermediate chain 1_ axonemal OS=Homo sapiens GN=DNAI1 PE=1 SV=1	2	2	3	0.936
SP://P10696	PPBN_HUMAN Alkaline phosphatase_ placental_like OS=Homo sapiens GN=ALPPL2 PE=1 SV=4	2	2	2	0.936
SP://Q15075	EEA1_HUMAN Early endosome antigen 1 OS=Homo sapiens GN=EEA1 PE=1 SV=2	5	5	9	0.935
SP://O60308	CE104_HUMAN Centrosomal protein of 104 kDa OS=Homo sapiens GN=CEP104 PE=1 SV=1	4	4	5	0.935
SP://O60673	DPOLZ_HUMAN DNA polymerase zeta catalytic subunit OS=Homo sapiens GN=REV3L PE=1 SV=2	3	3	10	0.935
SP://P07942	LAMB1_HUMAN Laminin subunit beta_1 OS=Homo sapiens GN=LAMB1 PE=1 SV=2	2	2	4	0.935
SP://Q8NCX0	CC150_HUMAN Coiled_coil domain_containing protein 150 OS=Homo sapiens GN=CCDC150 PE=2 SV=2	2	2	9	0.935
SP://Q13946	PDE7A_HUMAN High affinity cAMP_specific 3__5__cyclic phosphodiesterase 7A OS=Homo sapiens GN=PDE7A PE=1 SV=2	2	2	2	0.935
SP://O75448	MED24_HUMAN Mediator of RNA polymerase II transcription subunit 24 OS=Homo sapiens GN=MED24 PE=1 SV=1	2	2	3	0.935
SP://O15143	ARC1B_HUMAN Actin_related protein 2/3 complex subunit 1B OS=Homo sapiens GN=ARPC1B PE=1 SV=3	2	2	12	0.935
SP://Q96P16	RPR1A_HUMAN Regulation of nuclear pre_mRNA domain_containing protein 1A OS=Homo sapiens GN=RPRD1A PE=1 SV=1	2	2	4	0.935
SP://Q5T6C5	AT7L2_HUMAN Ataxin_7_like protein 2 OS=Homo sapiens GN=ATXN7L2 PE=2 SV=1	3	4	9	0.934
SP://P33240	CSTF2_HUMAN Cleavage stimulation factor subunit 2 OS=Homo sapiens GN=CSTF2 PE=1 SV=1	3	3	6	0.934
SP://Q9P0L2	MARK1_HUMAN Serine/threonine_protein kinase MARK1 OS=Homo sapiens GN=MARK1 PE=1 SV=2	3	3	8	0.934
SP://Q8N1G0	ZN687_HUMAN Zinc finger protein 687 OS=Homo sapiens GN=ZNF687 PE=1 SV=1	3	3	3	0.934
SP://O14917	PCD17_HUMAN Protocadherin_17 OS=Homo sapiens GN=PCDH17 PE=2 SV=2	3	3	15	0.934
SP://O95521	PRAM1_HUMAN PRAME family member 1 OS=Homo sapiens GN=PRAMEF1 PE=2 SV=2	2	2	8	0.934
SP://Q5SWL7	PRA14_HUMAN PRAME family member 14 OS=Homo sapiens GN=PRAMEF14 PE=2 SV=1	2	2	8	0.934
SP://Q5VWM6	PRA13_HUMAN PRAME family member 13 OS=Homo sapiens GN=PRAMEF13 PE=3 SV=1	2	2	8	0.934
SP://P98164	LRP2_HUMAN Low_density lipoprotein receptor_related protein 2 OS=Homo sapiens GN=LRP2 PE=1 SV=3	2	2	2	0.934
SP://Q86UL8	MAGI2_HUMAN Membrane_associated guanylate kinase_ WW and PDZ domain_containing protein 2 OS=Homo sapiens GN=MAGI2 PE=1 SV=3	2	3	4	0.934
SP://P48643	TCPE_HUMAN T_complex protein 1 subunit epsilon OS=Homo sapiens GN=CCT5 PE=1 SV=1	8	9	84	0.933
SP://Q0VDD8	DYH14_HUMAN Dynein heavy chain 14_ axonemal OS=Homo sapiens GN=DNAH14 PE=2 SV=3	6	5	15	0.933
SP://Q3L8U1	CHD9_HUMAN Chromodomain_helicase_DNA_binding protein 9 OS=Homo sapiens GN=CHD9 PE=1 SV=2	5	5	10	0.933
SP://P0C221	CN038_HUMAN Uncharacterized protein C14orf38 OS=Homo sapiens GN=C14orf38 PE=2 SV=1	3	3	8	0.933
SP://P61764	STXB1_HUMAN Syntaxin_binding protein 1 OS=Homo sapiens GN=STXBP1 PE=1 SV=1	2	2	3	0.933
SP://O15371	EIF3D_HUMAN Eukaryotic translation initiation factor 3 subunit D OS=Homo sapiens GN=EIF3D PE=1 SV=1	2	3	14	0.933
SP://Q12768	STRUM_HUMAN WASH complex subunit strumpellin OS=Homo sapiens GN=KIAA0196 PE=1 SV=1	2	2	2	0.933
SP://Q8IWA5	CTL2_HUMAN Choline transporter_like protein 2 OS=Homo sapiens GN=SLC44A2 PE=1 SV=3	2	2	7	0.933
SP://P01833	PIGR_HUMAN Polymeric immunoglobulin receptor OS=Homo sapiens GN=PIGR PE=1 SV=4	2	3	25	0.933
SP://Q8IVV2	LOXH1_HUMAN Lipoxygenase homology domain_containing protein 1 OS=Homo sapiens GN=LOXHD1 PE=2 SV=3	2	2	2	0.933
SP://P04259	K2C6B_HUMAN Keratin_ type II cytoskeletal 6B OS=Homo sapiens GN=KRT6B PE=1 SV=5	5	5	107	0.932
SP://Q1MSJ5	CSPP1_HUMAN Centrosome and spindle pole_associated protein 1 OS=Homo sapiens GN=CSPP1 PE=1 SV=4	5	5	7	0.932
SP://Q9BQI6	ANR32_HUMAN Ankyrin repeat domain_containing protein 32 OS=Homo sapiens GN=ANKRD32 PE=1 SV=2	4	4	15	0.932
SP://Q6ZMW3	EMAL6_HUMAN Echinoderm microtubule_associated protein_like 6 OS=Homo sapiens GN=EML6 PE=2 SV=2	3	3	7	0.932
SP://Q76LX8	ATS13_HUMAN A disintegrin and metalloproteinase with thrombospondin motifs 13 OS=Homo sapiens GN=ADAMTS13 PE=1 SV=1	3	3	3	0.932
SP://O95782	AP2A1_HUMAN AP_2 complex subunit alpha_1 OS=Homo sapiens GN=AP2A1 PE=1 SV=3	3	3	4	0.932
SP://P14317	HCLS1_HUMAN Hematopoietic lineage cell_specific protein OS=Homo sapiens GN=HCLS1 PE=1 SV=3	3	3	14	0.932
SP://Q6PKG0	LARP1_HUMAN La_related protein 1 OS=Homo sapiens GN=LARP1 PE=1 SV=2	2	2	5	0.932
SP://Q7RTY7	OVCH1_HUMAN Ovochymase_1 OS=Homo sapiens GN=OVCH1 PE=2 SV=2	2	2	5	0.932
SP://Q96QU8	XPO6_HUMAN Exportin_6 OS=Homo sapiens GN=XPO6 PE=1 SV=1	2	2	5	0.932
SP://Q13601	KRR1_HUMAN KRR1 small subunit processome component homolog OS=Homo sapiens GN=KRR1 PE=1 SV=4	2	3	28	0.932
SP://Q13936	CAC1C_HUMAN Voltage_dependent L_type calcium channel subunit alpha_1C OS=Homo sapiens GN=CACNA1C PE=1 SV=4	2	2	2	0.932
SP://Q8N5Y2	MS3L1_HUMAN Male_specific lethal 3 homolog OS=Homo sapiens GN=MSL3 PE=1 SV=1	2	2	4	0.932
SP://P11532	DMD_HUMAN Dystrophin OS=Homo sapiens GN=DMD PE=1 SV=3	8	10	16	0.931
SP://Q8WVV4	POF1B_HUMAN Protein POF1B OS=Homo sapiens GN=POF1B PE=1 SV=3	4	4	16	0.931
SP://Q9NUQ2	PLCE_HUMAN 1_acyl_sn_glycerol_3_phosphate acyltransferase epsilon OS=Homo sapiens GN=AGPAT5 PE=1 SV=3	3	3	9	0.931
SP://O94953	KDM4B_HUMAN Lysine_specific demethylase 4B OS=Homo sapiens GN=KDM4B PE=1 SV=4	2	2	7	0.931
SP://P19419	ELK1_HUMAN ETS domain_containing protein Elk_1 OS=Homo sapiens GN=ELK1 PE=1 SV=2	2	4	8	0.931
SP://Q5SYB0	FRPD1_HUMAN FERM and PDZ domain_containing protein 1 OS=Homo sapiens GN=FRMPD1 PE=1 SV=1	2	2	14	0.931
SP://P10316	1A69_HUMAN HLA class I histocompatibility antigen_ A_69 alpha chain OS=Homo sapiens GN=HLA_A PE=1 SV=2	2	2	4	0.931
SP://O95153	RIMB1_HUMAN Peripheral_type benzodiazepine receptor_associated protein 1 OS=Homo sapiens GN=BZRAP1 PE=1 SV=2	2	2	7	0.931
SP://P18583	SON_HUMAN Protein SON OS=Homo sapiens GN=SON PE=1 SV=4	2	2	2	0.931
SP://Q8NER1	TRPV1_HUMAN Transient receptor potential cation channel subfamily V member 1 OS=Homo sapiens GN=TRPV1 PE=1 SV=2	2	2	2	0.931
SP://P78352	DLG4_HUMAN Disks large homolog 4 OS=Homo sapiens GN=DLG4 PE=1 SV=3	2	2	2	0.931
SP://Q02224	CENPE_HUMAN Centromere_associated protein E OS=Homo sapiens GN=CENPE PE=1 SV=2	8	8	15	0.93
SP://Q702N8	XIRP1_HUMAN Xin actin_binding repeat_containing protein 1 OS=Homo sapiens GN=XIRP1 PE=1 SV=1	7	7	16	0.93
SP://Q9Y2K7	KDM2A_HUMAN Lysine_specific demethylase 2A OS=Homo sapiens GN=KDM2A PE=1 SV=3	4	4	19	0.93
SP://Q8IVF6	AN18A_HUMAN Ankyrin repeat domain_containing protein 18A OS=Homo sapiens GN=ANKRD18A PE=1 SV=3	4	4	12	0.93
SP://P20794	MAK_HUMAN Serine/threonine_protein kinase MAK OS=Homo sapiens GN=MAK PE=1 SV=2	3	3	5	0.93
SP://P78312	F193A_HUMAN Protein FAM193A OS=Homo sapiens GN=FAM193A PE=1 SV=2	3	3	14	0.93
SP://Q5H8C1	FREM1_HUMAN FRAS1_related extracellular matrix protein 1 OS=Homo sapiens GN=FREM1 PE=1 SV=3	3	3	8	0.93
SP://P23141	EST1_HUMAN Liver carboxylesterase 1 OS=Homo sapiens GN=CES1 PE=1 SV=2	2	2	2	0.93
SP://Q13023	AKAP6_HUMAN A_kinase anchor protein 6 OS=Homo sapiens GN=AKAP6 PE=1 SV=3	2	2	2	0.93
SP://Q96BR5	SELR1_HUMAN Sel1 repeat_containing protein 1 OS=Homo sapiens GN=SELRC1 PE=1 SV=2	2	2	2	0.93
SP://P35556	FBN2_HUMAN Fibrillin_2 OS=Homo sapiens GN=FBN2 PE=1 SV=3	2	2	3	0.93
SP://Q63HN8	RN213_HUMAN E3 ubiquitin_protein ligase RNF213 OS=Homo sapiens GN=RNF213 PE=1 SV=3	7	8	28	0.929
SP://Q8NDH2	CC168_HUMAN Coiled_coil domain_containing protein 168 OS=Homo sapiens GN=CCDC168 PE=2 SV=2	5	5	6	0.929
SP://Q5VTT5	MYOM3_HUMAN Myomesin_3 OS=Homo sapiens GN=MYOM3 PE=2 SV=1	3	3	4	0.929
SP://P54762	EPHB1_HUMAN Ephrin type_B receptor 1 OS=Homo sapiens GN=EPHB1 PE=1 SV=1	2	2	10	0.929
SP://O95373	IPO7_HUMAN Importin_7 OS=Homo sapiens GN=IPO7 PE=1 SV=1	2	2	2	0.929
SP://O00167	EYA2_HUMAN Eyes absent homolog 2 OS=Homo sapiens GN=EYA2 PE=1 SV=2	2	2	2	0.929
SP://P40227	TCPZ_HUMAN T_complex protein 1 subunit zeta OS=Homo sapiens GN=CCT6A PE=1 SV=3	9	10	100	0.928
SP://Q7Z5M5	TMC3_HUMAN Transmembrane channel_like protein 3 OS=Homo sapiens GN=TMC3 PE=1 SV=3	3	4	23	0.928
SP://A2A3L6	TTC24_HUMAN Tetratricopeptide repeat protein 24 OS=Homo sapiens GN=TTC24 PE=2 SV=1	3	3	9	0.928
SP://Q9UNF0	PACN2_HUMAN Protein kinase C and casein kinase substrate in neurons protein 2 OS=Homo sapiens GN=PACSIN2 PE=1 SV=2	3	4	11	0.928
SP://Q6ZRF8	RN207_HUMAN RING finger protein 207 OS=Homo sapiens GN=RNF207 PE=1 SV=2	2	2	21	0.928
SP://Q17RD7	SYT16_HUMAN Synaptotagmin_16 OS=Homo sapiens GN=SYT16 PE=2 SV=2	2	2	7	0.928
SP://Q8N684	CPSF7_HUMAN Cleavage and polyadenylation specificity factor subunit 7 OS=Homo sapiens GN=CPSF7 PE=1 SV=1	2	3	58	0.928
SP://Q8NF91	SYNE1_HUMAN Nesprin_1 OS=Homo sapiens GN=SYNE1 PE=1 SV=3	17	18	33	0.927
SP://Q8TCU4	ALMS1_HUMAN Alstrom syndrome protein 1 OS=Homo sapiens GN=ALMS1 PE=1 SV=3	6	6	16	0.927
SP://P50750	CDK9_HUMAN Cyclin_dependent kinase 9 OS=Homo sapiens GN=CDK9 PE=1 SV=3	4	4	27	0.927
SP://Q16513	PKN2_HUMAN Serine/threonine_protein kinase N2 OS=Homo sapiens GN=PKN2 PE=1 SV=1	4	5	14	0.927
SP://Q06323	PSME1_HUMAN Proteasome activator complex subunit 1 OS=Homo sapiens GN=PSME1 PE=1 SV=1	4	5	39	0.927
SP://Q9Y2F5	K0947_HUMAN Uncharacterized protein KIAA0947 OS=Homo sapiens GN=KIAA0947 PE=1 SV=5	3	3	6	0.927
SP://Q9Y6D6	BIG1_HUMAN Brefeldin A_inhibited guanine nucleotide_exchange protein 1 OS=Homo sapiens GN=ARFGEF1 PE=1 SV=2	3	3	4	0.927
SP://Q96AY4	TTC28_HUMAN Tetratricopeptide repeat protein 28 OS=Homo sapiens GN=TTC28 PE=1 SV=4	3	3	4	0.927
SP://A7MD48	SRRM4_HUMAN Serine/arginine repetitive matrix protein 4 OS=Homo sapiens GN=SRRM4 PE=1 SV=2	2	2	18	0.927
SP://Q96J94	PIWL1_HUMAN Piwi_like protein 1 OS=Homo sapiens GN=PIWIL1 PE=1 SV=1	2	2	2	0.927
SP://Q9Y262	EIF3L_HUMAN Eukaryotic translation initiation factor 3 subunit L OS=Homo sapiens GN=EIF3L PE=1 SV=1	2	2	27	0.927
SP://Q53GS7	GLE1_HUMAN Nucleoporin GLE1 OS=Homo sapiens GN=GLE1 PE=1 SV=2	2	2	2	0.927
SP://Q7L7V1	DHX32_HUMAN Putative pre_mRNA_splicing factor ATP_dependent RNA helicase DHX32 OS=Homo sapiens GN=DHX32 PE=1 SV=1	2	2	2	0.927
SP://Q8TCX1	DC2L1_HUMAN Cytoplasmic dynein 2 light intermediate chain 1 OS=Homo sapiens GN=DYNC2LI1 PE=2 SV=1	2	2	2	0.927
SP://Q9H2M9	RBGPR_HUMAN Rab3 GTPase_activating protein non_catalytic subunit OS=Homo sapiens GN=RAB3GAP2 PE=1 SV=1	2	2	3	0.927
SP://O43739	CYH3_HUMAN Cytohesin_3 OS=Homo sapiens GN=CYTH3 PE=2 SV=2	2	2	6	0.927
SP://Q5SSJ5	HP1B3_HUMAN Heterochromatin protein 1_binding protein 3 OS=Homo sapiens GN=HP1BP3 PE=1 SV=1	2	2	4	0.927
SP://Q5SVQ8	ZBT41_HUMAN Zinc finger and BTB domain_containing protein 41 OS=Homo sapiens GN=ZBTB41 PE=2 SV=1	2	2	2	0.927
SP://Q92793	CBP_HUMAN CREB_binding protein OS=Homo sapiens GN=CREBBP PE=1 SV=3	6	6	7	0.926
SP://Q08043	ACTN3_HUMAN Alpha_actinin_3 OS=Homo sapiens GN=ACTN3 PE=1 SV=2	4	5	64	0.926
SP://Q6DN14	MCTP1_HUMAN Multiple C2 and transmembrane domain_containing protein 1 OS=Homo sapiens GN=MCTP1 PE=2 SV=2	3	3	18	0.926
SP://O43293	DAPK3_HUMAN Death_associated protein kinase 3 OS=Homo sapiens GN=DAPK3 PE=1 SV=1	3	3	6	0.926
SP://A2RUR9	C144A_HUMAN Coiled_coil domain_containing protein 144A OS=Homo sapiens GN=CCDC144A PE=1 SV=1	2	2	3	0.926
SP://Q99665	I12R2_HUMAN Interleukin_12 receptor subunit beta_2 OS=Homo sapiens GN=IL12RB2 PE=1 SV=1	2	2	2	0.926
SP://P10586	PTPRF_HUMAN Receptor_type tyrosine_protein phosphatase F OS=Homo sapiens GN=PTPRF PE=1 SV=2	2	2	7	0.926
SP://Q9Y4C8	RBM19_HUMAN Probable RNA_binding protein 19 OS=Homo sapiens GN=RBM19 PE=1 SV=3	2	2	4	0.926
SP://Q9Y5R8	TPPC1_HUMAN Trafficking protein particle complex subunit 1 OS=Homo sapiens GN=TRAPPC1 PE=1 SV=1	2	2	2	0.926
SP://Q8IUF1	CBWD2_HUMAN COBW domain_containing protein 2 OS=Homo sapiens GN=CBWD2 PE=1 SV=1	2	3	6	0.926
SP://Q9BRT8	CBWD1_HUMAN COBW domain_containing protein 1 OS=Homo sapiens GN=CBWD1 PE=1 SV=1	2	3	6	0.926
SP://P41247	PLPL4_HUMAN Patatin_like phospholipase domain_containing protein 4 OS=Homo sapiens GN=PNPLA4 PE=1 SV=3	2	2	2	0.926
SP://P17858	K6PL_HUMAN 6_phosphofructokinase_ liver type OS=Homo sapiens GN=PFKL PE=1 SV=6	2	3	29	0.926
SP://Q9NYA4	MTMR4_HUMAN Myotubularin_related protein 4 OS=Homo sapiens GN=MTMR4 PE=2 SV=2	2	2	2	0.926
SP://O00515	LAD1_HUMAN Ladinin_1 OS=Homo sapiens GN=LAD1 PE=1 SV=2	2	2	2	0.925
SP://Q8N8L2	ZN491_HUMAN Zinc finger protein 491 OS=Homo sapiens GN=ZNF491 PE=2 SV=1	2	2	2	0.925
SP://P41221	WNT5A_HUMAN Protein Wnt_5a OS=Homo sapiens GN=WNT5A PE=1 SV=2	2	2	4	0.925
SP://Q9P2K1	C2D2A_HUMAN Coiled_coil and C2 domain_containing protein 2A OS=Homo sapiens GN=CC2D2A PE=1 SV=3	2	3	6	0.925
SP://Q96IL0	APOP1_HUMAN Apoptogenic protein 1_ mitochondrial OS=Homo sapiens GN=APOPT1 PE=2 SV=3	2	2	2	0.925
SP://P46940	IQGA1_HUMAN Ras GTPase_activating_like protein IQGAP1 OS=Homo sapiens GN=IQGAP1 PE=1 SV=1	11	14	128	0.924
SP://Q6ZXV5	TMTC3_HUMAN Transmembrane and TPR repeat_containing protein 3 OS=Homo sapiens GN=TMTC3 PE=1 SV=2	6	5	6	0.924
SP://O75821	EIF3G_HUMAN Eukaryotic translation initiation factor 3 subunit G OS=Homo sapiens GN=EIF3G PE=1 SV=2	5	5	34	0.924
SP://Q6UB99	ANR11_HUMAN Ankyrin repeat domain_containing protein 11 OS=Homo sapiens GN=ANKRD11 PE=1 SV=3	5	5	6	0.924
SP://O95996	APC2_HUMAN Adenomatous polyposis coli protein 2 OS=Homo sapiens GN=APC2 PE=1 SV=1	5	5	18	0.924
SP://Q13424	SNTA1_HUMAN Alpha_1_syntrophin OS=Homo sapiens GN=SNTA1 PE=1 SV=1	4	5	6	0.924
SP://Q9UKN7	MYO15_HUMAN Unconventional myosin_XV OS=Homo sapiens GN=MYO15A PE=1 SV=2	3	3	5	0.924
SP://Q9H5N1	RABE2_HUMAN Rab GTPase_binding effector protein 2 OS=Homo sapiens GN=RABEP2 PE=1 SV=2	3	3	8	0.924
SP://Q06418	TYRO3_HUMAN Tyrosine_protein kinase receptor TYRO3 OS=Homo sapiens GN=TYRO3 PE=1 SV=1	3	4	6	0.924
SP://Q9NWH9	SLTM_HUMAN SAFB_like transcription modulator OS=Homo sapiens GN=SLTM PE=1 SV=2	3	3	3	0.924
SP://A5PL33	KRBA1_HUMAN Protein KRBA1 OS=Homo sapiens GN=KRBA1 PE=2 SV=2	3	3	4	0.924
SP://P35749	MYH11_HUMAN Myosin_11 OS=Homo sapiens GN=MYH11 PE=1 SV=3	3	3	3	0.924
SP://Q9H4B4	PLK3_HUMAN Serine/threonine_protein kinase PLK3 OS=Homo sapiens GN=PLK3 PE=1 SV=2	3	3	3	0.924
SP://Q9C0K0	BC11B_HUMAN B_cell lymphoma/leukemia 11B OS=Homo sapiens GN=BCL11B PE=1 SV=1	2	2	3	0.924
SP://Q9BQG0	MBB1A_HUMAN Myb_binding protein 1A OS=Homo sapiens GN=MYBBP1A PE=1 SV=2	2	2	2	0.924
SP://P05108	CP11A_HUMAN Cholesterol side_chain cleavage enzyme_ mitochondrial OS=Homo sapiens GN=CYP11A1 PE=1 SV=2	2	2	2	0.924
SP://Q86WV6	TM173_HUMAN Transmembrane protein 173 OS=Homo sapiens GN=TMEM173 PE=1 SV=1	2	2	2	0.924
SP://P61088	UBE2N_HUMAN Ubiquitin_conjugating enzyme E2 N OS=Homo sapiens GN=UBE2N PE=1 SV=1	2	2	17	0.924
SP://Q8IVL0	NAV3_HUMAN Neuron navigator 3 OS=Homo sapiens GN=NAV3 PE=1 SV=3	2	2	7	0.924
SP://Q92608	DOCK2_HUMAN Dedicator of cytokinesis protein 2 OS=Homo sapiens GN=DOCK2 PE=1 SV=2	2	2	2	0.924
SP://Q9NQC1	JADE2_HUMAN Protein Jade_2 OS=Homo sapiens GN=PHF15 PE=1 SV=2	2	2	3	0.924
SP://A6NJZ7	RIM3C_HUMAN RIMS_binding protein 3C OS=Homo sapiens GN=RIMBP3C PE=1 SV=3	3	3	10	0.923
SP://A6NNM3	RIM3B_HUMAN RIMS_binding protein 3B OS=Homo sapiens GN=RIMBP3B PE=2 SV=3	3	3	10	0.923
SP://Q9UFD9	RIM3A_HUMAN RIMS_binding protein 3A OS=Homo sapiens GN=RIMBP3 PE=1 SV=4	3	3	10	0.923
SP://Q5VWN6	F208B_HUMAN Protein FAM208B OS=Homo sapiens GN=FAM208B PE=1 SV=1	3	3	6	0.923
SP://Q9C0I3	F190A_HUMAN Protein FAM190A OS=Homo sapiens GN=FAM190A PE=2 SV=2	3	3	12	0.923
SP://Q6ZQQ2	F75D1_HUMAN Protein FAM75D1 OS=Homo sapiens GN=FAM75D1 PE=1 SV=1	3	3	6	0.923
SP://P32298	GRK4_HUMAN G protein_coupled receptor kinase 4 OS=Homo sapiens GN=GRK4 PE=1 SV=3	3	3	16	0.923
SP://Q8TEW0	PARD3_HUMAN Partitioning defective 3 homolog OS=Homo sapiens GN=PARD3 PE=1 SV=2	3	3	4	0.923
SP://Q9Y2V7	COG6_HUMAN Conserved oligomeric Golgi complex subunit 6 OS=Homo sapiens GN=COG6 PE=2 SV=2	2	2	14	0.923
SP://Q8IZQ5	SELH_HUMAN Selenoprotein H OS=Homo sapiens GN=SELH PE=1 SV=2	2	2	6	0.923
SP://P22681	CBL_HUMAN E3 ubiquitin_protein ligase CBL OS=Homo sapiens GN=CBL PE=1 SV=2	2	2	4	0.923
SP://Q8NDA2	HMCN2_HUMAN Hemicentin_2 OS=Homo sapiens GN=HMCN2 PE=2 SV=2	6	8	56	0.922
SP://Q149N8	SHPRH_HUMAN E3 ubiquitin_protein ligase SHPRH OS=Homo sapiens GN=SHPRH PE=1 SV=2	5	5	6	0.922
SP://Q9UM54	MYO6_HUMAN Unconventional myosin_VI OS=Homo sapiens GN=MYO6 PE=1 SV=4	4	4	5	0.922
SP://Q9BXP5	SRRT_HUMAN Serrate RNA effector molecule homolog OS=Homo sapiens GN=SRRT PE=1 SV=1	3	3	12	0.922
SP://Q5T3J3	LRIF1_HUMAN Ligand_dependent nuclear receptor_interacting factor 1 OS=Homo sapiens GN=LRIF1 PE=1 SV=1	3	4	10	0.922
SP://A7E2V4	K0913_HUMAN Zinc finger SWIM domain_containing protein KIAA0913 OS=Homo sapiens GN=KIAA0913 PE=1 SV=1	2	2	2	0.922
SP://Q13136	LIPA1_HUMAN Liprin_alpha_1 OS=Homo sapiens GN=PPFIA1 PE=1 SV=1	2	3	8	0.922
SP://Q9H1K6	MESD1_HUMAN Mesoderm development candidate 1 OS=Homo sapiens GN=MESDC1 PE=1 SV=1	2	2	4	0.922
SP://Q9ULJ8	NEB1_HUMAN Neurabin_1 OS=Homo sapiens GN=PPP1R9A PE=1 SV=2	2	2	6	0.922
SP://O15523	DDX3Y_HUMAN ATP_dependent RNA helicase DDX3Y OS=Homo sapiens GN=DDX3Y PE=1 SV=2	2	2	17	0.922
SP://Q9Y6D9	MD1L1_HUMAN Mitotic spindle assembly checkpoint protein MAD1 OS=Homo sapiens GN=MAD1L1 PE=1 SV=2	4	6	33	0.921
SP://Q96C23	GALM_HUMAN Aldose 1_epimerase OS=Homo sapiens GN=GALM PE=1 SV=1	2	2	3	0.921
SP://Q86SQ0	PHLB2_HUMAN Pleckstrin homology_like domain family B member 2 OS=Homo sapiens GN=PHLDB2 PE=1 SV=2	2	2	2	0.921
SP://Q14774	HLX_HUMAN H2.0_like homeobox protein OS=Homo sapiens GN=HLX PE=1 SV=3	2	2	5	0.921
SP://Q9UFE4	CCD39_HUMAN Coiled_coil domain_containing protein 39 OS=Homo sapiens GN=CCDC39 PE=2 SV=3	2	2	2	0.921
SP://P07814	SYEP_HUMAN Bifunctional glutamate/proline__tRNA ligase OS=Homo sapiens GN=EPRS PE=1 SV=5	6	7	49	0.92
SP://Q4L180	FIL1L_HUMAN Filamin A_interacting protein 1_like OS=Homo sapiens GN=FILIP1L PE=1 SV=2	3	3	4	0.92
SP://A2A2Z9	AN18B_HUMAN Ankyrin repeat domain_containing protein 18B OS=Homo sapiens GN=ANKRD18B PE=2 SV=1	3	3	7	0.92
SP://Q92526	TCPW_HUMAN T_complex protein 1 subunit zeta_2 OS=Homo sapiens GN=CCT6B PE=1 SV=5	3	3	37	0.92
SP://Q99700	ATX2_HUMAN Ataxin_2 OS=Homo sapiens GN=ATXN2 PE=1 SV=2	3	3	5	0.92
SP://O75901	RASF9_HUMAN Ras association domain_containing protein 9 OS=Homo sapiens GN=RASSF9 PE=2 SV=2	2	2	6	0.92
SP://Q8IY33	MILK2_HUMAN MICAL_like protein 2 OS=Homo sapiens GN=MICALL2 PE=1 SV=1	2	2	2	0.92
SP://Q02413	DSG1_HUMAN Desmoglein_1 OS=Homo sapiens GN=DSG1 PE=1 SV=2	2	2	5	0.92
SP://P62714	PP2AB_HUMAN Serine/threonine_protein phosphatase 2A catalytic subunit beta isoform OS=Homo sapiens GN=PPP2CB PE=1 SV=1	2	2	21	0.92
SP://A6NCI4	VWA3A_HUMAN von Willebrand factor A domain_containing protein 3A OS=Homo sapiens GN=VWA3A PE=2 SV=3	2	2	4	0.92
SP://Q86UK0	ABCAC_HUMAN ATP_binding cassette sub_family A member 12 OS=Homo sapiens GN=ABCA12 PE=1 SV=3	5	5	8	0.919
SP://Q9Y6D5	BIG2_HUMAN Brefeldin A_inhibited guanine nucleotide_exchange protein 2 OS=Homo sapiens GN=ARFGEF2 PE=1 SV=3	4	4	23	0.919
SP://Q15642	CIP4_HUMAN Cdc42_interacting protein 4 OS=Homo sapiens GN=TRIP10 PE=1 SV=3	3	3	3	0.919
SP://P28370	SMCA1_HUMAN Probable global transcription activator SNF2L1 OS=Homo sapiens GN=SMARCA1 PE=1 SV=2	3	3	9	0.919
SP://A1A4S6	RHG10_HUMAN Rho GTPase_activating protein 10 OS=Homo sapiens GN=ARHGAP10 PE=1 SV=1	2	2	2	0.919
SP://Q8NFZ8	CADM4_HUMAN Cell adhesion molecule 4 OS=Homo sapiens GN=CADM4 PE=1 SV=1	2	2	3	0.919
SP://P13861	KAP2_HUMAN cAMP_dependent protein kinase type II_alpha regulatory subunit OS=Homo sapiens GN=PRKAR2A PE=1 SV=2	2	1	5	0.919
SP://Q9NTJ4	MA2C1_HUMAN Alpha_mannosidase 2C1 OS=Homo sapiens GN=MAN2C1 PE=1 SV=1	2	2	2	0.919
SP://Q9NUB1	ACS2L_HUMAN Acetyl_coenzyme A synthetase 2_like_ mitochondrial OS=Homo sapiens GN=ACSS1 PE=1 SV=2	2	2	2	0.919
SP://P62879	GBB2_HUMAN Guanine nucleotide_binding protein G(I)/G(S)/G(T) subunit beta_2 OS=Homo sapiens GN=GNB2 PE=1 SV=3	2	2	4	0.919
SP://A8MTI9	PRS47_HUMAN Putative serine protease 47 OS=Homo sapiens GN=PRSS47 PE=5 SV=2	2	3	4	0.919
SP://A0FGR8	ESYT2_HUMAN Extended synaptotagmin_2 OS=Homo sapiens GN=ESYT2 PE=1 SV=1	2	3	5	0.919
SP://P52756	RBM5_HUMAN RNA_binding protein 5 OS=Homo sapiens GN=RBM5 PE=1 SV=2	2	2	11	0.919
SP://Q9NYC9	DYH9_HUMAN Dynein heavy chain 9_ axonemal OS=Homo sapiens GN=DNAH9 PE=1 SV=3	9	9	45	0.918
SP://Q15413	RYR3_HUMAN Ryanodine receptor 3 OS=Homo sapiens GN=RYR3 PE=1 SV=3	6	9	13	0.918
SP://O43314	VIP2_HUMAN Inositol hexakisphosphate and diphosphoinositol_pentakisphosphate kinase 2 OS=Homo sapiens GN=PPIP5K2 PE=1 SV=3	4	4	11	0.918
SP://P19957	ELAF_HUMAN Elafin OS=Homo sapiens GN=PI3 PE=1 SV=3	3	3	19	0.918
SP://P31327	CPSM_HUMAN Carbamoyl_phosphate synthase [ammonia]_ mitochondrial OS=Homo sapiens GN=CPS1 PE=1 SV=2	3	3	4	0.918
SP://Q9NT22	EMIL3_HUMAN EMILIN_3 OS=Homo sapiens GN=EMILIN3 PE=2 SV=2	2	2	30	0.918
SP://Q9HCI7	MSL2_HUMAN Male_specific lethal 2 homolog OS=Homo sapiens GN=MSL2 PE=1 SV=2	2	3	4	0.918
SP://Q9Y496	KIF3A_HUMAN Kinesin_like protein KIF3A OS=Homo sapiens GN=KIF3A PE=1 SV=4	2	2	2	0.918
SP://Q9Y283	INVS_HUMAN Inversin OS=Homo sapiens GN=INVS PE=1 SV=2	2	2	4	0.918
SP://P49643	PRI2_HUMAN DNA primase large subunit OS=Homo sapiens GN=PRIM2 PE=1 SV=2	2	2	5	0.918
SP://Q9P107	GMIP_HUMAN GEM_interacting protein OS=Homo sapiens GN=GMIP PE=1 SV=2	2	2	11	0.918
SP://Q58FF7	H90B3_HUMAN Putative heat shock protein HSP 90_beta_3 OS=Homo sapiens GN=HSP90AB3P PE=5 SV=1	7	9	214	0.917
SP://Q8TDI0	CHD5_HUMAN Chromodomain_helicase_DNA_binding protein 5 OS=Homo sapiens GN=CHD5 PE=1 SV=1	6	7	10	0.917
SP://Q58FG0	HS905_HUMAN Putative heat shock protein HSP 90_alpha A5 OS=Homo sapiens GN=HSP90AA5P PE=1 SV=1	4	5	107	0.917
SP://Q9ULJ1	ODF2L_HUMAN Outer dense fiber protein 2_like OS=Homo sapiens GN=ODF2L PE=2 SV=2	4	4	4	0.917
SP://P49368	TCPG_HUMAN T_complex protein 1 subunit gamma OS=Homo sapiens GN=CCT3 PE=1 SV=4	4	4	73	0.917
SP://Q5TEC3	ZN697_HUMAN Zinc finger protein 697 OS=Homo sapiens GN=ZNF697 PE=2 SV=2	2	2	2	0.917
SP://P13674	P4HA1_HUMAN Prolyl 4_hydroxylase subunit alpha_1 OS=Homo sapiens GN=P4HA1 PE=1 SV=2	2	4	46	0.917
SP://Q2M389	WASH7_HUMAN WASH complex subunit 7 OS=Homo sapiens GN=KIAA1033 PE=1 SV=2	2	3	4	0.917
SP://Q13422	IKZF1_HUMAN DNA_binding protein Ikaros OS=Homo sapiens GN=IKZF1 PE=1 SV=1	2	2	5	0.917
SP://Q9NVU7	SDA1_HUMAN Protein SDA1 homolog OS=Homo sapiens GN=SDAD1 PE=1 SV=3	7	7	7	0.916
SP://P54577	SYYC_HUMAN Tyrosine__tRNA ligase_ cytoplasmic OS=Homo sapiens GN=YARS PE=1 SV=4	5	8	49	0.916
SP://Q58FF8	H90B2_HUMAN Putative heat shock protein HSP 90_beta 2 OS=Homo sapiens GN=HSP90AB2P PE=1 SV=2	4	4	96	0.916
SP://Q8IYA2	C144C_HUMAN Coiled_coil domain_containing protein 144C OS=Homo sapiens GN=CCDC144C PE=2 SV=3	3	3	4	0.916
SP://Q86XR2	NIBL2_HUMAN Niban_like protein 2 OS=Homo sapiens GN=FAM129C PE=1 SV=2	3	3	8	0.916
SP://Q8IUD2	RB6I2_HUMAN ELKS/Rab6_interacting/CAST family member 1 OS=Homo sapiens GN=ERC1 PE=1 SV=1	3	3	3	0.916
SP://Q8NCM2	KCNH5_HUMAN Potassium voltage_gated channel subfamily H member 5 OS=Homo sapiens GN=KCNH5 PE=1 SV=3	2	2	2	0.916
SP://O14641	DVL2_HUMAN Segment polarity protein dishevelled homolog DVL_2 OS=Homo sapiens GN=DVL2 PE=1 SV=1	2	2	4	0.916
SP://Q86VZ4	LRP11_HUMAN Low_density lipoprotein receptor_related protein 11 OS=Homo sapiens GN=LRP11 PE=2 SV=2	2	2	6	0.916
SP://Q9C0B9	ZCHC2_HUMAN Zinc finger CCHC domain_containing protein 2 OS=Homo sapiens GN=ZCCHC2 PE=1 SV=6	2	2	17	0.916
SP://Q5VWG9	TAF3_HUMAN Transcription initiation factor TFIID subunit 3 OS=Homo sapiens GN=TAF3 PE=1 SV=1	2	3	5	0.916
SP://Q15678	PTN14_HUMAN Tyrosine_protein phosphatase non_receptor type 14 OS=Homo sapiens GN=PTPN14 PE=1 SV=2	2	2	2	0.916
SP://Q96NK8	NDF6_HUMAN Neurogenic differentiation factor 6 OS=Homo sapiens GN=NEUROD6 PE=2 SV=1	2	3	12	0.916
SP://P48668	K2C6C_HUMAN Keratin_ type II cytoskeletal 6C OS=Homo sapiens GN=KRT6C PE=1 SV=3	7	7	138	0.915
SP://Q14974	IMB1_HUMAN Importin subunit beta_1 OS=Homo sapiens GN=KPNB1 PE=1 SV=2	5	6	26	0.915
SP://Q16720	AT2B3_HUMAN Plasma membrane calcium_transporting ATPase 3 OS=Homo sapiens GN=ATP2B3 PE=1 SV=3	4	4	47	0.915
SP://P42285	SK2L2_HUMAN Superkiller viralicidic activity 2_like 2 OS=Homo sapiens GN=SKIV2L2 PE=1 SV=3	4	5	26	0.915
SP://Q9BZC7	ABCA2_HUMAN ATP_binding cassette sub_family A member 2 OS=Homo sapiens GN=ABCA2 PE=1 SV=3	3	3	23	0.915
SP://Q96MR9	ZN560_HUMAN Zinc finger protein 560 OS=Homo sapiens GN=ZNF560 PE=2 SV=2	3	3	12	0.915
SP://P48745	NOV_HUMAN Protein NOV homolog OS=Homo sapiens GN=NOV PE=1 SV=1	3	3	4	0.915
SP://Q5JUK3	KCNT1_HUMAN Potassium channel subfamily T member 1 OS=Homo sapiens GN=KCNT1 PE=2 SV=2	2	2	2	0.915
SP://Q96LP6	CL042_HUMAN Uncharacterized protein C12orf42 OS=Homo sapiens GN=C12orf42 PE=2 SV=2	2	2	17	0.915
SP://O00451	GFRA2_HUMAN GDNF family receptor alpha_2 OS=Homo sapiens GN=GFRA2 PE=2 SV=2	2	2	6	0.915
SP://Q6V0I7	FAT4_HUMAN Protocadherin Fat 4 OS=Homo sapiens GN=FAT4 PE=1 SV=2	2	2	2	0.915
SP://Q86T65	DAAM2_HUMAN Disheveled_associated activator of morphogenesis 2 OS=Homo sapiens GN=DAAM2 PE=2 SV=3	2	2	3	0.915
SP://P19113	DCHS_HUMAN Histidine decarboxylase OS=Homo sapiens GN=HDC PE=2 SV=2	2	3	16	0.915
SP://Q5VV67	PPRC1_HUMAN Peroxisome proliferator_activated receptor gamma coactivator_related protein 1 OS=Homo sapiens GN=PPRC1 PE=1 SV=1	2	2	6	0.915
SP://Q86WN1	FCSD1_HUMAN FCH and double SH3 domains protein 1 OS=Homo sapiens GN=FCHSD1 PE=1 SV=1	2	2	2	0.915
SP://P05783	K1C18_HUMAN Keratin_ type I cytoskeletal 18 OS=Homo sapiens GN=KRT18 PE=1 SV=2	5	8	114	0.914
SP://Q63HK3	ZKSC2_HUMAN Zinc finger protein with KRAB and SCAN domains 2 OS=Homo sapiens GN=ZKSCAN2 PE=1 SV=2	2	2	7	0.914
SP://Q8WWL7	CCNB3_HUMAN G2/mitotic_specific cyclin_B3 OS=Homo sapiens GN=CCNB3 PE=1 SV=2	2	2	20	0.914
SP://Q9BTP6	ZBED2_HUMAN Zinc finger BED domain_containing protein 2 OS=Homo sapiens GN=ZBED2 PE=1 SV=2	2	2	4	0.914
SP://Q8WYR1	PI3R5_HUMAN Phosphoinositide 3_kinase regulatory subunit 5 OS=Homo sapiens GN=PIK3R5 PE=1 SV=1	2	2	3	0.914
SP://Q96T23	RSF1_HUMAN Remodeling and spacing factor 1 OS=Homo sapiens GN=RSF1 PE=1 SV=2	2	2	2	0.914
SP://O43861	ATP9B_HUMAN Probable phospholipid_transporting ATPase IIB OS=Homo sapiens GN=ATP9B PE=2 SV=4	2	2	4	0.914
SP://P02538	K2C6A_HUMAN Keratin_ type II cytoskeletal 6A OS=Homo sapiens GN=KRT6A PE=1 SV=3	7	7	148	0.913
SP://P01024	CO3_HUMAN Complement C3 OS=Homo sapiens GN=C3 PE=1 SV=2	6	7	28	0.913
SP://P24723	KPCL_HUMAN Protein kinase C eta type OS=Homo sapiens GN=PRKCH PE=1 SV=4	3	3	7	0.913
SP://P31943	HNRH1_HUMAN Heterogeneous nuclear ribonucleoprotein H OS=Homo sapiens GN=HNRNPH1 PE=1 SV=4	3	3	15	0.913
SP://P55795	HNRH2_HUMAN Heterogeneous nuclear ribonucleoprotein H2 OS=Homo sapiens GN=HNRNPH2 PE=1 SV=1	3	3	15	0.913
SP://Q86VP6	CAND1_HUMAN Cullin_associated NEDD8_dissociated protein 1 OS=Homo sapiens GN=CAND1 PE=1 SV=2	3	4	32	0.913
SP://Q69YH5	CDCA2_HUMAN Cell division cycle_associated protein 2 OS=Homo sapiens GN=CDCA2 PE=1 SV=2	2	3	30	0.913
SP://Q96SZ5	AEDO_HUMAN 2_aminoethanethiol dioxygenase OS=Homo sapiens GN=ADO PE=1 SV=2	2	2	2	0.913
SP://Q9BXT6	M10L1_HUMAN Putative helicase Mov10l1 OS=Homo sapiens GN=MOV10L1 PE=1 SV=1	2	2	15	0.913
SP://Q8NDL9	CBPC5_HUMAN Cytosolic carboxypeptidase_like protein 5 OS=Homo sapiens GN=AGBL5 PE=2 SV=1	2	3	5	0.913
SP://Q13635	PTC1_HUMAN Protein patched homolog 1 OS=Homo sapiens GN=PTCH1 PE=1 SV=2	2	2	11	0.913
SP://Q9UBQ5	EIF3K_HUMAN Eukaryotic translation initiation factor 3 subunit K OS=Homo sapiens GN=EIF3K PE=1 SV=1	2	2	17	0.913
SP://Q96L91	EP400_HUMAN E1A_binding protein p400 OS=Homo sapiens GN=EP400 PE=1 SV=4	5	6	13	0.912
SP://Q6AHZ1	Z518A_HUMAN Zinc finger protein 518A OS=Homo sapiens GN=ZNF518A PE=1 SV=2	3	3	3	0.912
SP://Q13303	KCAB2_HUMAN Voltage_gated potassium channel subunit beta_2 OS=Homo sapiens GN=KCNAB2 PE=1 SV=2	3	3	3	0.912
SP://Q49MG5	MAP9_HUMAN Microtubule_associated protein 9 OS=Homo sapiens GN=MAP9 PE=1 SV=3	3	3	3	0.912
SP://Q9UMX9	S45A2_HUMAN Membrane_associated transporter protein OS=Homo sapiens GN=SLC45A2 PE=1 SV=2	2	2	12	0.912
SP://O75592	MYCB2_HUMAN Probable E3 ubiquitin_protein ligase MYCBP2 OS=Homo sapiens GN=MYCBP2 PE=1 SV=3	2	2	2	0.912
SP://O15230	LAMA5_HUMAN Laminin subunit alpha_5 OS=Homo sapiens GN=LAMA5 PE=1 SV=8	2	2	2	0.912
SP://P35228	NOS2_HUMAN Nitric oxide synthase_ inducible OS=Homo sapiens GN=NOS2 PE=1 SV=2	2	2	2	0.912
SP://Q9BX95	SGPP1_HUMAN Sphingosine_1_phosphate phosphatase 1 OS=Homo sapiens GN=SGPP1 PE=1 SV=2	2	2	2	0.912
SP://Q13621	S12A1_HUMAN Solute carrier family 12 member 1 OS=Homo sapiens GN=SLC12A1 PE=1 SV=2	2	2	2	0.912
SP://Q9BXC9	BBS2_HUMAN Bardet_Biedl syndrome 2 protein OS=Homo sapiens GN=BBS2 PE=1 SV=1	2	2	6	0.912
SP://Q14980	NUMA1_HUMAN Nuclear mitotic apparatus protein 1 OS=Homo sapiens GN=NUMA1 PE=1 SV=2	6	7	12	0.911
SP://Q6PGP7	TTC37_HUMAN Tetratricopeptide repeat protein 37 OS=Homo sapiens GN=TTC37 PE=1 SV=1	4	6	14	0.911
SP://Q9BTC8	MTA3_HUMAN Metastasis_associated protein MTA3 OS=Homo sapiens GN=MTA3 PE=1 SV=2	3	4	16	0.911
SP://Q9BZ29	DOCK9_HUMAN Dedicator of cytokinesis protein 9 OS=Homo sapiens GN=DOCK9 PE=1 SV=2	3	3	4	0.911
SP://Q8WXS8	ATS14_HUMAN A disintegrin and metalloproteinase with thrombospondin motifs 14 OS=Homo sapiens GN=ADAMTS14 PE=2 SV=2	2	2	5	0.911
SP://Q86V59	PNML1_HUMAN PNMA_like protein 1 OS=Homo sapiens GN=PNMAL1 PE=2 SV=2	2	2	11	0.911
SP://Q5UIP0	RIF1_HUMAN Telomere_associated protein RIF1 OS=Homo sapiens GN=RIF1 PE=1 SV=2	2	2	3	0.911
SP://P19338	NUCL_HUMAN Nucleolin OS=Homo sapiens GN=NCL PE=1 SV=3	9	11	165	0.91
SP://Q9C0G6	DYH6_HUMAN Dynein heavy chain 6_ axonemal OS=Homo sapiens GN=DNAH6 PE=1 SV=3	4	4	8	0.91
SP://Q9Y3F4	STRAP_HUMAN Serine_threonine kinase receptor_associated protein OS=Homo sapiens GN=STRAP PE=1 SV=1	4	6	44	0.91
SP://Q3T8J9	GON4L_HUMAN GON_4_like protein OS=Homo sapiens GN=GON4L PE=1 SV=1	3	3	3	0.91
SP://Q8WTQ7	GRK7_HUMAN G protein_coupled receptor kinase 7 OS=Homo sapiens GN=GRK7 PE=1 SV=1	3	3	3	0.91
SP://P53999	TCP4_HUMAN Activated RNA polymerase II transcriptional coactivator p15 OS=Homo sapiens GN=SUB1 PE=1 SV=3	2	3	44	0.91
SP://P25815	S100P_HUMAN Protein S100_P OS=Homo sapiens GN=S100P PE=1 SV=2	2	2	2	0.91
SP://Q99733	NP1L4_HUMAN Nucleosome assembly protein 1_like 4 OS=Homo sapiens GN=NAP1L4 PE=1 SV=1	2	3	44	0.91
SP://Q9NR45	SIAS_HUMAN Sialic acid synthase OS=Homo sapiens GN=NANS PE=1 SV=2	2	4	27	0.91
SP://Q15361	TTF1_HUMAN Transcription termination factor 1 OS=Homo sapiens GN=TTF1 PE=1 SV=3	3	3	4	0.909
SP://Q14126	DSG2_HUMAN Desmoglein_2 OS=Homo sapiens GN=DSG2 PE=1 SV=2	3	3	40	0.909
SP://O75923	DYSF_HUMAN Dysferlin OS=Homo sapiens GN=DYSF PE=1 SV=1	3	4	10	0.909
SP://Q9H7Z3	CN102_HUMAN UPF0614 protein C14orf102 OS=Homo sapiens GN=C14orf102 PE=1 SV=3	3	3	4	0.909
SP://Q6N021	TET2_HUMAN Methylcytosine dioxygenase TET2 OS=Homo sapiens GN=TET2 PE=1 SV=3	2	2	5	0.909
SP://Q8N140	EID3_HUMAN EP300_interacting inhibitor of differentiation 3 OS=Homo sapiens GN=EID3 PE=1 SV=1	2	2	2	0.909
SP://Q96G46	DUS3L_HUMAN tRNA_dihydrouridine(47) synthase [NAD(P)(_)]_like OS=Homo sapiens GN=DUS3L PE=1 SV=2	2	2	3	0.909
SP://Q9BY43	CHM4A_HUMAN Charged multivesicular body protein 4a OS=Homo sapiens GN=CHMP4A PE=1 SV=3	2	2	19	0.909
SP://P08134	RHOC_HUMAN Rho_related GTP_binding protein RhoC OS=Homo sapiens GN=RHOC PE=1 SV=1	2	2	6	0.909
SP://P13797	PLST_HUMAN Plastin_3 OS=Homo sapiens GN=PLS3 PE=1 SV=4	7	8	105	0.908
SP://P62736	ACTA_HUMAN Actin_ aortic smooth muscle OS=Homo sapiens GN=ACTA2 PE=1 SV=1	5	11	220	0.908
SP://P63267	ACTH_HUMAN Actin_ gamma_enteric smooth muscle OS=Homo sapiens GN=ACTG2 PE=1 SV=1	5	11	220	0.908
SP://P68032	ACTC_HUMAN Actin_ alpha cardiac muscle 1 OS=Homo sapiens GN=ACTC1 PE=1 SV=1	5	11	220	0.908
SP://P68133	ACTS_HUMAN Actin_ alpha skeletal muscle OS=Homo sapiens GN=ACTA1 PE=1 SV=1	5	11	220	0.908
SP://P55265	DSRAD_HUMAN Double_stranded RNA_specific adenosine deaminase OS=Homo sapiens GN=ADAR PE=1 SV=4	5	5	12	0.908
SP://O14529	CUX2_HUMAN Homeobox protein cut_like 2 OS=Homo sapiens GN=CUX2 PE=1 SV=4	3	4	8	0.908
SP://Q6P1J6	PLB1_HUMAN Phospholipase B1_ membrane_associated OS=Homo sapiens GN=PLB1 PE=1 SV=3	3	3	14	0.908
SP://Q06787	FMR1_HUMAN Fragile X mental retardation protein 1 OS=Homo sapiens GN=FMR1 PE=1 SV=1	2	2	3	0.908
SP://Q7RTZ1	OVCH2_HUMAN Ovochymase_2 OS=Homo sapiens GN=OVCH2 PE=1 SV=2	2	2	2	0.908
SP://Q8NBP0	TTC13_HUMAN Tetratricopeptide repeat protein 13 OS=Homo sapiens GN=TTC13 PE=2 SV=3	2	2	3	0.908
SP://Q13671	RIN1_HUMAN Ras and Rab interactor 1 OS=Homo sapiens GN=RIN1 PE=1 SV=4	2	2	3	0.908
SP://P50990	TCPQ_HUMAN T_complex protein 1 subunit theta OS=Homo sapiens GN=CCT8 PE=1 SV=4	13	15	186	0.907
SP://A7E2Y1	MYH7B_HUMAN Myosin_7B OS=Homo sapiens GN=MYH7B PE=2 SV=3	4	4	7	0.907
SP://Q9NPR2	SEM4B_HUMAN Semaphorin_4B OS=Homo sapiens GN=SEMA4B PE=1 SV=3	3	3	9	0.907
SP://Q9H2K8	TAOK3_HUMAN Serine/threonine_protein kinase TAO3 OS=Homo sapiens GN=TAOK3 PE=1 SV=2	3	3	3	0.907
SP://Q6R2W3	SCND3_HUMAN SCAN domain_containing protein 3 OS=Homo sapiens GN=SCAND3 PE=2 SV=1	3	3	3	0.907
SP://Q9NRS6	SNX15_HUMAN Sorting nexin_15 OS=Homo sapiens GN=SNX15 PE=1 SV=1	2	2	5	0.907
SP://Q96NW4	ANR27_HUMAN Ankyrin repeat domain_containing protein 27 OS=Homo sapiens GN=ANKRD27 PE=1 SV=2	2	2	2	0.907
SP://P59045	NAL11_HUMAN NACHT_ LRR and PYD domains_containing protein 11 OS=Homo sapiens GN=NLRP11 PE=2 SV=2	2	2	2	0.907
SP://Q32M78	ZN699_HUMAN Zinc finger protein 699 OS=Homo sapiens GN=ZNF699 PE=2 SV=1	2	2	5	0.907
SP://Q5JRX3	PREP_HUMAN Presequence protease_ mitochondrial OS=Homo sapiens GN=PITRM1 PE=1 SV=2	2	2	7	0.907
SP://O15197	EPHB6_HUMAN Ephrin type_B receptor 6 OS=Homo sapiens GN=EPHB6 PE=1 SV=4	2	2	2	0.907
SP://Q15291	RBBP5_HUMAN Retinoblastoma_binding protein 5 OS=Homo sapiens GN=RBBP5 PE=1 SV=2	2	2	2	0.907
SP://O14737	PDCD5_HUMAN Programmed cell death protein 5 OS=Homo sapiens GN=PDCD5 PE=1 SV=3	2	4	79	0.907
SP://Q96T58	MINT_HUMAN Msx2_interacting protein OS=Homo sapiens GN=SPEN PE=1 SV=1	7	7	11	0.906
SP://Q15034	HERC3_HUMAN Probable E3 ubiquitin_protein ligase HERC3 OS=Homo sapiens GN=HERC3 PE=1 SV=1	4	4	13	0.906
SP://Q9HC10	OTOF_HUMAN Otoferlin OS=Homo sapiens GN=OTOF PE=1 SV=3	3	3	3	0.906
SP://Q9BQI7	PSD2_HUMAN PH and SEC7 domain_containing protein 2 OS=Homo sapiens GN=PSD2 PE=2 SV=3	2	2	2	0.906
SP://P04839	CY24B_HUMAN Cytochrome b_245 heavy chain OS=Homo sapiens GN=CYBB PE=1 SV=2	2	2	3	0.906
SP://Q8NEL0	CCD54_HUMAN Coiled_coil domain_containing protein 54 OS=Homo sapiens GN=CCDC54 PE=1 SV=2	2	2	2	0.906
SP://Q14019	COTL1_HUMAN Coactosin_like protein OS=Homo sapiens GN=COTL1 PE=1 SV=3	2	2	37	0.906
SP://Q9BRT2	MNF1_HUMAN Mitochondrial nucleoid factor 1 OS=Homo sapiens GN=MNF1 PE=1 SV=1	2	2	3	0.906
SP://Q9NZ94	NLGN3_HUMAN Neuroligin_3 OS=Homo sapiens GN=NLGN3 PE=1 SV=2	2	2	3	0.906
SP://P60228	EIF3E_HUMAN Eukaryotic translation initiation factor 3 subunit E OS=Homo sapiens GN=EIF3E PE=1 SV=1	5	6	41	0.905
SP://P39748	FEN1_HUMAN Flap endonuclease 1 OS=Homo sapiens GN=FEN1 PE=1 SV=1	4	4	13	0.905
SP://P23246	SFPQ_HUMAN Splicing factor_ proline_ and glutamine_rich OS=Homo sapiens GN=SFPQ PE=1 SV=2	4	4	4	0.905
SP://P30291	WEE1_HUMAN Wee1_like protein kinase OS=Homo sapiens GN=WEE1 PE=1 SV=2	3	3	4	0.905
SP://Q9HB19	PKHA2_HUMAN Pleckstrin homology domain_containing family A member 2 OS=Homo sapiens GN=PLEKHA2 PE=1 SV=2	3	3	10	0.905
SP://Q02817	MUC2_HUMAN Mucin_2 OS=Homo sapiens GN=MUC2 PE=1 SV=2	3	3	4	0.905
SP://P13611	CSPG2_HUMAN Versican core protein OS=Homo sapiens GN=VCAN PE=1 SV=3	3	3	3	0.905
SP://O95793	STAU1_HUMAN Double_stranded RNA_binding protein Staufen homolog 1 OS=Homo sapiens GN=STAU1 PE=1 SV=2	3	2	6	0.905
SP://Q96KP6	TNIP3_HUMAN TNFAIP3_interacting protein 3 OS=Homo sapiens GN=TNIP3 PE=1 SV=2	2	3	13	0.905
SP://Q5H9M0	MUML1_HUMAN PWWP domain_containing protein MUM1L1 OS=Homo sapiens GN=MUM1L1 PE=2 SV=1	2	2	3	0.905
SP://Q3SYC2	MOGT2_HUMAN 2_acylglycerol O_acyltransferase 2 OS=Homo sapiens GN=MOGAT2 PE=1 SV=2	2	2	3	0.905
SP://P15918	RAG1_HUMAN V(D)J recombination_activating protein 1 OS=Homo sapiens GN=RAG1 PE=1 SV=2	2	2	15	0.905
SP://P08729	K2C7_HUMAN Keratin_ type II cytoskeletal 7 OS=Homo sapiens GN=KRT7 PE=1 SV=5	10	15	298	0.904
SP://P04114	APOB_HUMAN Apolipoprotein B_100 OS=Homo sapiens GN=APOB PE=1 SV=2	6	7	7	0.904
SP://Q08AN1	ZN616_HUMAN Zinc finger protein 616 OS=Homo sapiens GN=ZNF616 PE=2 SV=2	3	3	4	0.904
SP://Q9H4K1	RIBC2_HUMAN RIB43A_like with coiled_coils protein 2 OS=Homo sapiens GN=RIBC2 PE=2 SV=1	3	3	16	0.904
SP://Q5JU85	IQEC2_HUMAN IQ motif and SEC7 domain_containing protein 2 OS=Homo sapiens GN=IQSEC2 PE=1 SV=1	3	4	9	0.904
SP://Q7Z5A4	PRS42_HUMAN Serine protease 42 OS=Homo sapiens GN=PRSS42 PE=2 SV=1	2	2	5	0.904
SP://Q96LI5	CNO6L_HUMAN CCR4_NOT transcription complex subunit 6_like OS=Homo sapiens GN=CNOT6L PE=1 SV=2	2	2	2	0.904
SP://Q9BXF3	CECR2_HUMAN Cat eye syndrome critical region protein 2 OS=Homo sapiens GN=CECR2 PE=1 SV=2	2	2	9	0.904
SP://Q8WYP5	ELYS_HUMAN Protein ELYS OS=Homo sapiens GN=AHCTF1 PE=1 SV=3	2	2	6	0.904
SP://O00411	RPOM_HUMAN DNA_directed RNA polymerase_ mitochondrial OS=Homo sapiens GN=POLRMT PE=1 SV=2	3	3	3	0.903
SP://Q5VU43	MYOME_HUMAN Myomegalin OS=Homo sapiens GN=PDE4DIP PE=2 SV=1	3	3	3	0.903
SP://Q9Y6W5	WASF2_HUMAN Wiskott_Aldrich syndrome protein family member 2 OS=Homo sapiens GN=WASF2 PE=1 SV=3	2	2	4	0.903
SP://A8MZ36	EVPLL_HUMAN Envoplakin_like protein OS=Homo sapiens GN=EVPLL PE=2 SV=1	2	2	22	0.903
SP://Q16555	DPYL2_HUMAN Dihydropyrimidinase_related protein 2 OS=Homo sapiens GN=DPYSL2 PE=1 SV=1	2	2	5	0.903
SP://Q9BQ52	RNZ2_HUMAN Zinc phosphodiesterase ELAC protein 2 OS=Homo sapiens GN=ELAC2 PE=1 SV=2	2	3	15	0.903
SP://Q99501	GA2L1_HUMAN GAS2_like protein 1 OS=Homo sapiens GN=GAS2L1 PE=1 SV=2	2	3	11	0.903
SP://A8MPS7	YDJC_HUMAN UPF0249 protein ydjC homolog OS=Homo sapiens GN=YDJC PE=2 SV=1	2	2	10	0.903
SP://O15131	IMA5_HUMAN Importin subunit alpha_6 OS=Homo sapiens GN=KPNA5 PE=1 SV=2	2	2	3	0.903
SP://Q9C099	LRCC1_HUMAN Leucine_rich repeat and coiled_coil domain_containing protein 1 OS=Homo sapiens GN=LRRCC1 PE=2 SV=2	2	2	3	0.903
SP://Q8WY21	SORC1_HUMAN VPS10 domain_containing receptor SorCS1 OS=Homo sapiens GN=SORCS1 PE=2 SV=3	2	2	18	0.903
SP://P07951	TPM2_HUMAN Tropomyosin beta chain OS=Homo sapiens GN=TPM2 PE=1 SV=1	4	4	112	0.902
SP://A2RTX5	SYTC2_HUMAN Probable threonine__tRNA ligase 2_ cytoplasmic OS=Homo sapiens GN=TARSL2 PE=1 SV=1	4	5	6	0.902
SP://Q7Z736	PKHH3_HUMAN Pleckstrin homology domain_containing family H member 3 OS=Homo sapiens GN=PLEKHH3 PE=1 SV=2	2	3	13	0.902
SP://Q8WXE9	STON2_HUMAN Stonin_2 OS=Homo sapiens GN=STON2 PE=1 SV=1	2	2	3	0.902
SP://Q5VT06	CE350_HUMAN Centrosome_associated protein 350 OS=Homo sapiens GN=CEP350 PE=1 SV=1	2	2	5	0.902
SP://P60842	IF4A1_HUMAN Eukaryotic initiation factor 4A_I OS=Homo sapiens GN=EIF4A1 PE=1 SV=1	10	13	183	0.901
SP://Q96JB1	DYH8_HUMAN Dynein heavy chain 8_ axonemal OS=Homo sapiens GN=DNAH8 PE=1 SV=2	5	7	17	0.901
SP://P10071	GLI3_HUMAN Transcriptional activator GLI3 OS=Homo sapiens GN=GLI3 PE=1 SV=6	3	3	8	0.901
SP://Q7Z5L2	GIDRP_HUMAN Growth inhibition and differentiation_related protein 88 OS=Homo sapiens GN=GIDRP88 PE=2 SV=2	3	3	5	0.901
SP://O43379	WDR62_HUMAN WD repeat_containing protein 62 OS=Homo sapiens GN=WDR62 PE=1 SV=4	3	3	3	0.901
SP://Q53H47	SETMR_HUMAN Histone_lysine N_methyltransferase SETMAR OS=Homo sapiens GN=SETMAR PE=1 SV=1	2	2	2	0.901
SP://Q0VAA2	CN16B_HUMAN Uncharacterized protein C14orf166B OS=Homo sapiens GN=C14orf166B PE=2 SV=2	2	2	3	0.901
SP://Q6P0Q8	MAST2_HUMAN Microtubule_associated serine/threonine_protein kinase 2 OS=Homo sapiens GN=MAST2 PE=1 SV=2	2	2	2	0.901
SP://Q5U5Z8	CBPC2_HUMAN Cytosolic carboxypeptidase 2 OS=Homo sapiens GN=AGBL2 PE=2 SV=2	2	2	5	0.901
SP://P11279	LAMP1_HUMAN Lysosome_associated membrane glycoprotein 1 OS=Homo sapiens GN=LAMP1 PE=1 SV=3	2	2	11	0.901
SP://Q9UHX1	PUF60_HUMAN Poly(U)_binding_splicing factor PUF60 OS=Homo sapiens GN=PUF60 PE=1 SV=1	2	3	9	0.901
SP://P42574	CASP3_HUMAN Caspase_3 OS=Homo sapiens GN=CASP3 PE=1 SV=2	2	2	4	0.901
SP://P15311	EZRI_HUMAN Ezrin OS=Homo sapiens GN=EZR PE=1 SV=4	5	8	114	0.9
SP://P83731	RL24_HUMAN 60S ribosomal protein L24 OS=Homo sapiens GN=RPL24 PE=1 SV=1	4	4	30	0.9
SP://A0AVI2	FR1L5_HUMAN Fer_1_like protein 5 OS=Homo sapiens GN=FER1L5 PE=2 SV=2	4	5	51	0.9
SP://P98088	MUC5A_HUMAN Mucin_5AC (Fragments) OS=Homo sapiens GN=MUC5AC PE=1 SV=3	3	3	11	0.9
SP://Q9BYV9	BACH2_HUMAN Transcription regulator protein BACH2 OS=Homo sapiens GN=BACH2 PE=1 SV=1	3	4	9	0.9
SP://P67775	PP2AA_HUMAN Serine/threonine_protein phosphatase 2A catalytic subunit alpha isoform OS=Homo sapiens GN=PPP2CA PE=1 SV=1	3	3	22	0.9
SP://P32926	DSG3_HUMAN Desmoglein_3 OS=Homo sapiens GN=DSG3 PE=1 SV=2	2	2	5	0.9
SP://Q5TC84	OGRL1_HUMAN Opioid growth factor receptor_like protein 1 OS=Homo sapiens GN=OGFRL1 PE=2 SV=1	2	2	3	0.9
SP://P62333	PRS10_HUMAN 26S protease regulatory subunit 10B OS=Homo sapiens GN=PSMC6 PE=1 SV=1	6	6	38	0.899
SP://Q9Y3I0	RTCB_HUMAN tRNA_splicing ligase RtcB homolog OS=Homo sapiens GN=C22orf28 PE=1 SV=1	5	7	54	0.899
SP://Q9UQC9	CLCA2_HUMAN Calcium_activated chloride channel regulator 2 OS=Homo sapiens GN=CLCA2 PE=1 SV=2	4	4	4	0.899
SP://Q7Z591	AKNA_HUMAN AT_hook_containing transcription factor OS=Homo sapiens GN=AKNA PE=1 SV=2	4	4	17	0.899
SP://Q96PE3	INP4A_HUMAN Type I inositol 3_4_bisphosphate 4_phosphatase OS=Homo sapiens GN=INPP4A PE=1 SV=1	3	3	3	0.899
SP://Q9HB58	SP110_HUMAN Sp110 nuclear body protein OS=Homo sapiens GN=SP110 PE=1 SV=5	3	3	9	0.899
SP://O15320	CTGE5_HUMAN Cutaneous T_cell lymphoma_associated antigen 5 OS=Homo sapiens GN=CTAGE5 PE=1 SV=4	2	2	4	0.899
SP://P04053	TDT_HUMAN DNA nucleotidylexotransferase OS=Homo sapiens GN=DNTT PE=1 SV=3	2	2	3	0.899
SP://Q8IX01	SUGP2_HUMAN SURP and G_patch domain_containing protein 2 OS=Homo sapiens GN=SUGP2 PE=1 SV=2	2	2	5	0.899
SP://Q96K21	ZFY19_HUMAN Zinc finger FYVE domain_containing protein 19 OS=Homo sapiens GN=ZFYVE19 PE=1 SV=3	2	2	4	0.899
SP://Q5SZJ8	BEND6_HUMAN BEN domain_containing protein 6 OS=Homo sapiens GN=BEND6 PE=2 SV=2	2	2	2	0.899
SP://O60841	IF2P_HUMAN Eukaryotic translation initiation factor 5B OS=Homo sapiens GN=EIF5B PE=1 SV=4	2	2	9	0.899
SP://Q9P2K9	PTHD2_HUMAN Patched domain_containing protein 2 OS=Homo sapiens GN=PTCHD2 PE=2 SV=2	2	2	8	0.899
SP://Q13439	GOGA4_HUMAN Golgin subfamily A member 4 OS=Homo sapiens GN=GOLGA4 PE=1 SV=1	9	9	44	0.898
SP://Q13885	TBB2A_HUMAN Tubulin beta_2A chain OS=Homo sapiens GN=TUBB2A PE=1 SV=1	3	6	60	0.898
SP://Q9BVA1	TBB2B_HUMAN Tubulin beta_2B chain OS=Homo sapiens GN=TUBB2B PE=1 SV=1	3	6	60	0.898
SP://Q9UKL3	C8AP2_HUMAN CASP8_associated protein 2 OS=Homo sapiens GN=CASP8AP2 PE=1 SV=1	3	5	15	0.898
SP://Q10567	AP1B1_HUMAN AP_1 complex subunit beta_1 OS=Homo sapiens GN=AP1B1 PE=1 SV=2	3	3	10	0.898
SP://P23229	ITA6_HUMAN Integrin alpha_6 OS=Homo sapiens GN=ITGA6 PE=1 SV=4	3	3	5	0.898
SP://P12035	K2C3_HUMAN Keratin_ type II cytoskeletal 3 OS=Homo sapiens GN=KRT3 PE=1 SV=3	3	3	5	0.898
SP://Q00534	CDK6_HUMAN Cyclin_dependent kinase 6 OS=Homo sapiens GN=CDK6 PE=1 SV=1	3	3	13	0.898
SP://Q9Y6A5	TACC3_HUMAN Transforming acidic coiled_coil_containing protein 3 OS=Homo sapiens GN=TACC3 PE=1 SV=1	2	2	2	0.898
SP://P63173	RL38_HUMAN 60S ribosomal protein L38 OS=Homo sapiens GN=RPL38 PE=1 SV=2	2	2	30	0.898
SP://O75843	AP1G2_HUMAN AP_1 complex subunit gamma_like 2 OS=Homo sapiens GN=AP1G2 PE=1 SV=1	2	3	5	0.898
SP://Q9H0M0	WWP1_HUMAN NEDD4_like E3 ubiquitin_protein ligase WWP1 OS=Homo sapiens GN=WWP1 PE=1 SV=1	2	2	3	0.898
SP://Q15911	ZFHX3_HUMAN Zinc finger homeobox protein 3 OS=Homo sapiens GN=ZFHX3 PE=1 SV=2	2	2	3	0.898
SP://P16152	CBR1_HUMAN Carbonyl reductase [NADPH] 1 OS=Homo sapiens GN=CBR1 PE=1 SV=3	2	2	32	0.898
SP://Q8NFW8	NEUA_HUMAN N_acylneuraminate cytidylyltransferase OS=Homo sapiens GN=CMAS PE=1 SV=2	2	2	4	0.898
SP://Q14CN4	K2C72_HUMAN Keratin_ type II cytoskeletal 72 OS=Homo sapiens GN=KRT72 PE=1 SV=2	6	7	18	0.897
SP://P06576	ATPB_HUMAN ATP synthase subunit beta_ mitochondrial OS=Homo sapiens GN=ATP5B PE=1 SV=3	4	5	44	0.897
SP://Q6ZNA1	ZN836_HUMAN Zinc finger protein 836 OS=Homo sapiens GN=ZNF836 PE=2 SV=2	3	3	33	0.897
SP://Q03468	ERCC6_HUMAN DNA excision repair protein ERCC_6 OS=Homo sapiens GN=ERCC6 PE=1 SV=1	3	4	11	0.897
SP://Q9P246	STIM2_HUMAN Stromal interaction molecule 2 OS=Homo sapiens GN=STIM2 PE=1 SV=2	3	4	11	0.897
SP://P19367	HXK1_HUMAN Hexokinase_1 OS=Homo sapiens GN=HK1 PE=1 SV=3	3	3	4	0.897
SP://P07737	PROF1_HUMAN Profilin_1 OS=Homo sapiens GN=PFN1 PE=1 SV=2	2	3	67	0.897
SP://P46939	UTRO_HUMAN Utrophin OS=Homo sapiens GN=UTRN PE=1 SV=2	2	2	2	0.897
SP://Q8NDF8	PAPD5_HUMAN PAP_associated domain_containing protein 5 OS=Homo sapiens GN=PAPD5 PE=1 SV=2	2	2	2	0.897
SP://Q6ZSY5	PPR3F_HUMAN Protein phosphatase 1 regulatory subunit 3F OS=Homo sapiens GN=PPP1R3F PE=1 SV=3	2	2	7	0.897
SP://O14901	KLF11_HUMAN Krueppel_like factor 11 OS=Homo sapiens GN=KLF11 PE=1 SV=2	2	2	2	0.897
SP://O95450	ATS2_HUMAN A disintegrin and metalloproteinase with thrombospondin motifs 2 OS=Homo sapiens GN=ADAMTS2 PE=2 SV=2	2	2	2	0.897
SP://Q9UK61	F208A_HUMAN Protein FAM208A OS=Homo sapiens GN=FAM208A PE=1 SV=3	6	6	10	0.896
SP://P26045	PTN3_HUMAN Tyrosine_protein phosphatase non_receptor type 3 OS=Homo sapiens GN=PTPN3 PE=1 SV=2	3	3	3	0.896
SP://O43159	RRP8_HUMAN Ribosomal RNA_processing protein 8 OS=Homo sapiens GN=RRP8 PE=1 SV=2	2	3	18	0.896
SP://Q9P2D1	CHD7_HUMAN Chromodomain_helicase_DNA_binding protein 7 OS=Homo sapiens GN=CHD7 PE=1 SV=3	5	5	5	0.895
SP://Q13523	PRP4B_HUMAN Serine/threonine_protein kinase PRP4 homolog OS=Homo sapiens GN=PRPF4B PE=1 SV=3	5	5	6	0.895
SP://Q96L73	NSD1_HUMAN Histone_lysine N_methyltransferase_ H3 lysine_36 and H4 lysine_20 specific OS=Homo sapiens GN=NSD1 PE=1 SV=1	5	6	22	0.895
SP://Q9P267	MBD5_HUMAN Methyl_CpG_binding domain protein 5 OS=Homo sapiens GN=MBD5 PE=1 SV=3	3	2	5	0.895
SP://Q9HB21	PKHA1_HUMAN Pleckstrin homology domain_containing family A member 1 OS=Homo sapiens GN=PLEKHA1 PE=1 SV=2	3	3	10	0.895
SP://Q5T890	RAD26_HUMAN Putative DNA repair and recombination protein RAD26_like OS=Homo sapiens GN=RAD26L PE=1 SV=1	3	3	8	0.895
SP://Q92833	JARD2_HUMAN Protein Jumonji OS=Homo sapiens GN=JARID2 PE=1 SV=2	3	3	4	0.895
SP://Q8IWB6	TEX14_HUMAN Inactive serine/threonine_protein kinase TEX14 OS=Homo sapiens GN=TEX14 PE=1 SV=2	3	3	7	0.895
SP://O75443	TECTA_HUMAN Alpha_tectorin OS=Homo sapiens GN=TECTA PE=1 SV=3	3	3	11	0.895
SP://Q9BZD3	GCOM2_HUMAN Putative GRINL1B complex locus protein 2 OS=Homo sapiens GN=GCOM2 PE=5 SV=2	2	2	33	0.895
SP://P62913	RL11_HUMAN 60S ribosomal protein L11 OS=Homo sapiens GN=RPL11 PE=1 SV=2	2	2	56	0.895
SP://Q96M32	KAD7_HUMAN Adenylate kinase 7 OS=Homo sapiens GN=AK7 PE=1 SV=3	2	2	2	0.895
SP://Q9UJ68	MSRA_HUMAN Mitochondrial peptide methionine sulfoxide reductase OS=Homo sapiens GN=MSRA PE=1 SV=1	2	3	24	0.895
SP://Q96PB1	CASD1_HUMAN CAS1 domain_containing protein 1 OS=Homo sapiens GN=CASD1 PE=2 SV=1	2	2	8	0.895
SP://Q96MN2	NALP4_HUMAN NACHT_ LRR and PYD domains_containing protein 4 OS=Homo sapiens GN=NLRP4 PE=1 SV=3	2	2	6	0.895
SP://P50991	TCPD_HUMAN T_complex protein 1 subunit delta OS=Homo sapiens GN=CCT4 PE=1 SV=4	4	5	41	0.894
SP://Q9ULU8	CAPS1_HUMAN Calcium_dependent secretion activator 1 OS=Homo sapiens GN=CADPS PE=1 SV=3	4	4	13	0.894
SP://Q5T4S7	UBR4_HUMAN E3 ubiquitin_protein ligase UBR4 OS=Homo sapiens GN=UBR4 PE=1 SV=1	4	4	6	0.894
SP://O94966	UBP19_HUMAN Ubiquitin carboxyl_terminal hydrolase 19 OS=Homo sapiens GN=USP19 PE=1 SV=2	2	2	2	0.894
SP://O14617	AP3D1_HUMAN AP_3 complex subunit delta_1 OS=Homo sapiens GN=AP3D1 PE=1 SV=1	2	2	2	0.894
SP://Q12799	TCP10_HUMAN T_complex protein 10A homolog OS=Homo sapiens GN=TCP10 PE=1 SV=3	2	2	2	0.894
SP://P56192	SYMC_HUMAN Methionine__tRNA ligase_ cytoplasmic OS=Homo sapiens GN=MARS PE=1 SV=2	2	2	8	0.894
SP://Q9Y4A5	TRRAP_HUMAN Transformation/transcription domain_associated protein OS=Homo sapiens GN=TRRAP PE=1 SV=3	8	8	43	0.893
SP://Q9P225	DYH2_HUMAN Dynein heavy chain 2_ axonemal OS=Homo sapiens GN=DNAH2 PE=1 SV=3	5	6	29	0.893
SP://Q9UHD1	CHRD1_HUMAN Cysteine and histidine_rich domain_containing protein 1 OS=Homo sapiens GN=CHORDC1 PE=1 SV=2	4	5	25	0.893
SP://O94973	AP2A2_HUMAN AP_2 complex subunit alpha_2 OS=Homo sapiens GN=AP2A2 PE=1 SV=2	3	3	5	0.893
SP://O94823	AT10B_HUMAN Probable phospholipid_transporting ATPase VB OS=Homo sapiens GN=ATP10B PE=2 SV=2	3	3	14	0.893
SP://P63151	2ABA_HUMAN Serine/threonine_protein phosphatase 2A 55 kDa regulatory subunit B alpha isoform OS=Homo sapiens GN=PPP2R2A PE=1 SV=1	2	2	4	0.893
SP://Q86WZ0	HEAT4_HUMAN HEAT repeat_containing protein 4 OS=Homo sapiens GN=HEATR4 PE=1 SV=2	2	2	2	0.893
SP://Q13117	DAZ2_HUMAN Deleted in azoospermia protein 2 OS=Homo sapiens GN=DAZ2 PE=1 SV=3	2	2	3	0.893
SP://Q86SG3	DAZ4_HUMAN Deleted in azoospermia protein 4 OS=Homo sapiens GN=DAZ4 PE=1 SV=2	2	2	3	0.893
SP://Q9NQZ3	DAZ1_HUMAN Deleted in azoospermia protein 1 OS=Homo sapiens GN=DAZ1 PE=1 SV=2	2	2	3	0.893
SP://Q9NR90	DAZ3_HUMAN Deleted in azoospermia protein 3 OS=Homo sapiens GN=DAZ3 PE=1 SV=1	2	2	3	0.893
SP://Q8N319	CF223_HUMAN Uncharacterized protein C6orf223 OS=Homo sapiens GN=C6orf223 PE=2 SV=2	2	2	2	0.893
SP://O75608	LYPA1_HUMAN Acyl_protein thioesterase 1 OS=Homo sapiens GN=LYPLA1 PE=1 SV=1	2	2	2	0.893
SP://Q562F6	SGOL2_HUMAN Shugoshin_like 2 OS=Homo sapiens GN=SGOL2 PE=1 SV=2	2	2	2	0.893
SP://Q15431	SYCP1_HUMAN Synaptonemal complex protein 1 OS=Homo sapiens GN=SYCP1 PE=1 SV=2	6	5	28	0.892
SP://P53355	DAPK1_HUMAN Death_associated protein kinase 1 OS=Homo sapiens GN=DAPK1 PE=1 SV=6	4	4	42	0.892
SP://P10515	ODP2_HUMAN Dihydrolipoyllysine_residue acetyltransferase component of pyruvate dehydrogenase complex_ mitochondrial OS=Homo sapiens GN=DLAT PE=1 SV=3	3	3	11	0.892
SP://Q14146	URB2_HUMAN Unhealthy ribosome biogenesis protein 2 homolog OS=Homo sapiens GN=URB2 PE=1 SV=2	3	3	8	0.892
SP://Q9ULK0	GRID1_HUMAN Glutamate receptor delta_1 subunit OS=Homo sapiens GN=GRID1 PE=2 SV=2	2	2	2	0.892
SP://Q9UKQ2	ADA28_HUMAN Disintegrin and metalloproteinase domain_containing protein 28 OS=Homo sapiens GN=ADAM28 PE=2 SV=3	2	2	2	0.892
SP://Q05586	NMDZ1_HUMAN Glutamate [NMDA] receptor subunit zeta_1 OS=Homo sapiens GN=GRIN1 PE=1 SV=1	2	2	3	0.892
SP://P24386	RAE1_HUMAN Rab proteins geranylgeranyltransferase component A 1 OS=Homo sapiens GN=CHM PE=1 SV=3	2	2	2	0.892
SP://Q9H6R0	DHX33_HUMAN Putative ATP_dependent RNA helicase DHX33 OS=Homo sapiens GN=DHX33 PE=1 SV=2	2	3	3	0.892
SP://Q9HDC5	JPH1_HUMAN Junctophilin_1 OS=Homo sapiens GN=JPH1 PE=1 SV=2	5	5	13	0.891
SP://O94986	CE152_HUMAN Centrosomal protein of 152 kDa OS=Homo sapiens GN=CEP152 PE=1 SV=3	4	5	14	0.891
SP://Q7RTP6	MICA3_HUMAN Protein_methionine sulfoxide oxidase MICAL3 OS=Homo sapiens GN=MICAL3 PE=1 SV=2	4	4	12	0.891
SP://P35998	PRS7_HUMAN 26S protease regulatory subunit 7 OS=Homo sapiens GN=PSMC2 PE=1 SV=3	3	3	4	0.891
SP://P78417	GSTO1_HUMAN Glutathione S_transferase omega_1 OS=Homo sapiens GN=GSTO1 PE=1 SV=2	3	5	56	0.891
SP://Q5T036	F120S_HUMAN Putative FAM120A opposite strand protein OS=Homo sapiens GN=FAM120AOS PE=5 SV=1	3	3	8	0.891
SP://Q9P2J5	SYLC_HUMAN Leucine__tRNA ligase_ cytoplasmic OS=Homo sapiens GN=LARS PE=1 SV=2	3	4	18	0.891
SP://Q9Y2L1	RRP44_HUMAN Exosome complex exonuclease RRP44 OS=Homo sapiens GN=DIS3 PE=1 SV=2	2	2	11	0.891
SP://P62280	RS11_HUMAN 40S ribosomal protein S11 OS=Homo sapiens GN=RPS11 PE=1 SV=3	2	4	17	0.891
SP://P30876	RPB2_HUMAN DNA_directed RNA polymerase II subunit RPB2 OS=Homo sapiens GN=POLR2B PE=1 SV=1	2	2	2	0.891
SP://Q58EX2	SDK2_HUMAN Protein sidekick_2 OS=Homo sapiens GN=SDK2 PE=1 SV=3	2	2	2	0.891
SP://Q7Z5P9	MUC19_HUMAN Mucin_19 OS=Homo sapiens GN=MUC19 PE=1 SV=2	2	2	2	0.891
SP://P47895	AL1A3_HUMAN Aldehyde dehydrogenase family 1 member A3 OS=Homo sapiens GN=ALDH1A3 PE=1 SV=2	11	18	342	0.89
SP://P55072	TERA_HUMAN Transitional endoplasmic reticulum ATPase OS=Homo sapiens GN=VCP PE=1 SV=4	10	11	143	0.89
SP://P08727	K1C19_HUMAN Keratin_ type I cytoskeletal 19 OS=Homo sapiens GN=KRT19 PE=1 SV=4	10	16	272	0.89
SP://Q9Y490	TLN1_HUMAN Talin_1 OS=Homo sapiens GN=TLN1 PE=1 SV=3	9	10	50	0.89
SP://Q9UL16	CCD19_HUMAN Coiled_coil domain_containing protein 19_ mitochondrial OS=Homo sapiens GN=CCDC19 PE=1 SV=2	4	4	13	0.89
SP://Q8TD16	BICD2_HUMAN Protein bicaudal D homolog 2 OS=Homo sapiens GN=BICD2 PE=1 SV=1	4	4	14	0.89
SP://P11055	MYH3_HUMAN Myosin_3 OS=Homo sapiens GN=MYH3 PE=1 SV=3	3	3	9	0.89
SP://Q13099	IFT88_HUMAN Intraflagellar transport protein 88 homolog OS=Homo sapiens GN=IFT88 PE=2 SV=2	2	2	2	0.89
SP://Q8N4B4	FBX39_HUMAN F_box only protein 39 OS=Homo sapiens GN=FBXO39 PE=2 SV=1	2	2	3	0.89
SP://O95180	CAC1H_HUMAN Voltage_dependent T_type calcium channel subunit alpha_1H OS=Homo sapiens GN=CACNA1H PE=1 SV=4	2	2	2	0.89
SP://Q9H993	CF211_HUMAN UPF0364 protein C6orf211 OS=Homo sapiens GN=C6orf211 PE=1 SV=1	2	3	14	0.89
SP://Q7KZF4	SND1_HUMAN Staphylococcal nuclease domain_containing protein 1 OS=Homo sapiens GN=SND1 PE=1 SV=1	6	6	37	0.889
SP://Q9UKX2	MYH2_HUMAN Myosin_2 OS=Homo sapiens GN=MYH2 PE=1 SV=1	5	5	12	0.889
SP://Q96QE3	ATAD5_HUMAN ATPase family AAA domain_containing protein 5 OS=Homo sapiens GN=ATAD5 PE=1 SV=4	3	3	9	0.889
SP://Q9C0F0	ASXL3_HUMAN Putative Polycomb group protein ASXL3 OS=Homo sapiens GN=ASXL3 PE=2 SV=3	3	3	4	0.889
SP://Q9Y468	LMBL1_HUMAN Lethal(3)malignant brain tumor_like protein 1 OS=Homo sapiens GN=L3MBTL1 PE=1 SV=3	2	2	2	0.889
SP://O60930	RNH1_HUMAN Ribonuclease H1 OS=Homo sapiens GN=RNASEH1 PE=1 SV=2	2	3	3	0.889
SP://Q16401	PSMD5_HUMAN 26S proteasome non_ATPase regulatory subunit 5 OS=Homo sapiens GN=PSMD5 PE=1 SV=3	2	2	13	0.889
SP://Q9H1J7	WNT5B_HUMAN Protein Wnt_5b OS=Homo sapiens GN=WNT5B PE=2 SV=2	2	2	38	0.889
SP://Q13425	SNTB2_HUMAN Beta_2_syntrophin OS=Homo sapiens GN=SNTB2 PE=1 SV=1	2	3	4	0.889
SP://Q9UQ16	DYN3_HUMAN Dynamin_3 OS=Homo sapiens GN=DNM3 PE=1 SV=4	2	2	6	0.889
SP://Q9H2D6	TARA_HUMAN TRIO and F_actin_binding protein OS=Homo sapiens GN=TRIOBP PE=1 SV=3	6	6	23	0.888
SP://P21359	NF1_HUMAN Neurofibromin OS=Homo sapiens GN=NF1 PE=1 SV=2	5	5	11	0.888
SP://Q15746	MYLK_HUMAN Myosin light chain kinase_ smooth muscle OS=Homo sapiens GN=MYLK PE=1 SV=4	4	4	6	0.888
SP://Q6ZSZ6	TSH1_HUMAN Teashirt homolog 1 OS=Homo sapiens GN=TSHZ1 PE=2 SV=2	3	3	9	0.888
SP://Q13442	HAP28_HUMAN 28 kDa heat_ and acid_stable phosphoprotein OS=Homo sapiens GN=PDAP1 PE=1 SV=1	3	3	27	0.888
SP://Q9Y6E2	BZW2_HUMAN Basic leucine zipper and W2 domain_containing protein 2 OS=Homo sapiens GN=BZW2 PE=1 SV=1	2	2	2	0.888
SP://O15347	HMGB3_HUMAN High mobility group protein B3 OS=Homo sapiens GN=HMGB3 PE=1 SV=4	2	2	12	0.888
SP://Q9UBC5	MYO1A_HUMAN Unconventional myosin_Ia OS=Homo sapiens GN=MYO1A PE=1 SV=1	2	2	3	0.888
SP://Q9NVV0	TM38B_HUMAN Trimeric intracellular cation channel type B OS=Homo sapiens GN=TMEM38B PE=1 SV=1	2	2	12	0.888
SP://Q9Y4D2	DGLA_HUMAN Sn1_specific diacylglycerol lipase alpha OS=Homo sapiens GN=DAGLA PE=1 SV=3	2	2	2	0.888
SP://Q7Z794	K2C1B_HUMAN Keratin_ type II cytoskeletal 1b OS=Homo sapiens GN=KRT77 PE=1 SV=3	2	2	2	0.888
SP://Q9NZ09	UBAP1_HUMAN Ubiquitin_associated protein 1 OS=Homo sapiens GN=UBAP1 PE=1 SV=1	2	2	2	0.888
SP://Q8NCM8	DYHC2_HUMAN Cytoplasmic dynein 2 heavy chain 1 OS=Homo sapiens GN=DYNC2H1 PE=1 SV=4	7	8	31	0.887
SP://Q8TEA1	NSUN6_HUMAN Putative methyltransferase NSUN6 OS=Homo sapiens GN=NSUN6 PE=1 SV=1	4	3	21	0.887
SP://P21980	TGM2_HUMAN Protein_glutamine gamma_glutamyltransferase 2 OS=Homo sapiens GN=TGM2 PE=1 SV=2	4	6	115	0.887
SP://Q6ZSJ9	SHSA6_HUMAN Protein shisa_6 homolog OS=Homo sapiens GN=SHISA6 PE=2 SV=2	3	3	16	0.887
SP://Q9NQA5	TRPV5_HUMAN Transient receptor potential cation channel subfamily V member 5 OS=Homo sapiens GN=TRPV5 PE=1 SV=2	2	2	43	0.887
SP://Q14160	SCRIB_HUMAN Protein scribble homolog OS=Homo sapiens GN=SCRIB PE=1 SV=4	2	2	8	0.887
SP://P61266	STX1B_HUMAN Syntaxin_1B OS=Homo sapiens GN=STX1B PE=2 SV=1	2	3	3	0.887
SP://Q2M3X9	ZN674_HUMAN Zinc finger protein 674 OS=Homo sapiens GN=ZNF674 PE=1 SV=1	2	2	2	0.887
SP://Q08499	PDE4D_HUMAN cAMP_specific 3__5__cyclic phosphodiesterase 4D OS=Homo sapiens GN=PDE4D PE=1 SV=2	2	2	3	0.887
SP://Q6NY19	KANK3_HUMAN KN motif and ankyrin repeat domain_containing protein 3 OS=Homo sapiens GN=KANK3 PE=2 SV=1	2	2	2	0.887
SP://Q05639	EF1A2_HUMAN Elongation factor 1_alpha 2 OS=Homo sapiens GN=EEF1A2 PE=1 SV=1	5	11	150	0.886
SP://Q9UKJ3	GPTC8_HUMAN G patch domain_containing protein 8 OS=Homo sapiens GN=GPATCH8 PE=1 SV=2	3	3	3	0.886
SP://O60486	PLXC1_HUMAN Plexin_C1 OS=Homo sapiens GN=PLXNC1 PE=1 SV=1	3	3	6	0.886
SP://Q13895	BYST_HUMAN Bystin OS=Homo sapiens GN=BYSL PE=1 SV=3	3	3	4	0.886
SP://Q8N1A0	KT222_HUMAN Keratin_like protein KRT222 OS=Homo sapiens GN=KRT222 PE=2 SV=1	2	2	65	0.886
SP://Q8WXA3	RUFY2_HUMAN RUN and FYVE domain_containing protein 2 OS=Homo sapiens GN=RUFY2 PE=1 SV=2	2	2	2	0.886
SP://Q8ND04	SMG8_HUMAN Protein SMG8 OS=Homo sapiens GN=SMG8 PE=1 SV=1	2	2	3	0.886
SP://Q8N2S1	LTBP4_HUMAN Latent_transforming growth factor beta_binding protein 4 OS=Homo sapiens GN=LTBP4 PE=1 SV=2	2	3	14	0.886
SP://P36957	ODO2_HUMAN Dihydrolipoyllysine_residue succinyltransferase component of 2_oxoglutarate dehydrogenase complex_ mitochondrial OS=Homo sapiens GN=DLST PE=1 SV=4	2	2	2	0.886
SP://P06276	CHLE_HUMAN Cholinesterase OS=Homo sapiens GN=BCHE PE=1 SV=1	2	2	2	0.886
SP://Q8N1W1	RGNEF_HUMAN Rho_guanine nucleotide exchange factor OS=Homo sapiens GN=RGNEF PE=1 SV=3	3	3	13	0.885
SP://O94788	AL1A2_HUMAN Retinal dehydrogenase 2 OS=Homo sapiens GN=ALDH1A2 PE=1 SV=3	2	2	69	0.885
SP://Q7L4I2	RSRC2_HUMAN Arginine/serine_rich coiled_coil protein 2 OS=Homo sapiens GN=RSRC2 PE=1 SV=1	2	2	2	0.885
SP://Q13049	TRI32_HUMAN E3 ubiquitin_protein ligase TRIM32 OS=Homo sapiens GN=TRIM32 PE=1 SV=2	2	2	7	0.885
SP://Q9UPP5	K1107_HUMAN Uncharacterized protein KIAA1107 OS=Homo sapiens GN=KIAA1107 PE=1 SV=2	2	4	18	0.885
SP://P08582	TRFM_HUMAN Melanotransferrin OS=Homo sapiens GN=MFI2 PE=1 SV=2	2	2	2	0.885
SP://P53396	ACLY_HUMAN ATP_citrate synthase OS=Homo sapiens GN=ACLY PE=1 SV=3	4	4	31	0.884
SP://Q5T7B8	KIF24_HUMAN Kinesin_like protein KIF24 OS=Homo sapiens GN=KIF24 PE=1 SV=2	2	2	2	0.884
SP://Q3MJ40	C144B_HUMAN Coiled_coil domain_containing protein 144B OS=Homo sapiens GN=CCDC144B PE=2 SV=1	2	2	2	0.884
SP://Q06210	GFPT1_HUMAN Glucosamine__fructose_6_phosphate aminotransferase [isomerizing] 1 OS=Homo sapiens GN=GFPT1 PE=1 SV=3	2	2	14	0.884
SP://Q52M58	CN177_HUMAN Putative uncharacterized protein C14orf177 OS=Homo sapiens GN=C14orf177 PE=2 SV=1	2	2	2	0.884
SP://Q13394	MB211_HUMAN Protein mab_21_like 1 OS=Homo sapiens GN=MAB21L1 PE=2 SV=1	2	5	52	0.884
SP://Q8IWX7	UN45B_HUMAN Protein unc_45 homolog B OS=Homo sapiens GN=UNC45B PE=2 SV=1	2	3	15	0.884
SP://Q08945	SSRP1_HUMAN FACT complex subunit SSRP1 OS=Homo sapiens GN=SSRP1 PE=1 SV=1	2	2	9	0.884
SP://P20929	NEBU_HUMAN Nebulin OS=Homo sapiens GN=NEB PE=1 SV=4	11	12	28	0.883
SP://Q96QD9	UIF_HUMAN UAP56_interacting factor OS=Homo sapiens GN=FYTTD1 PE=1 SV=3	4	4	7	0.883
SP://Q9Y265	RUVB1_HUMAN RuvB_like 1 OS=Homo sapiens GN=RUVBL1 PE=1 SV=1	4	5	60	0.883
SP://Q6PD62	CTR9_HUMAN RNA polymerase_associated protein CTR9 homolog OS=Homo sapiens GN=CTR9 PE=1 SV=1	4	5	9	0.883
SP://P39019	RS19_HUMAN 40S ribosomal protein S19 OS=Homo sapiens GN=RPS19 PE=1 SV=2	3	3	21	0.883
SP://Q8NAB2	KBTB3_HUMAN Kelch repeat and BTB domain_containing protein 3 OS=Homo sapiens GN=KBTBD3 PE=2 SV=2	3	3	5	0.883
SP://B1AJZ9	FHAD1_HUMAN Forkhead_associated domain_containing protein 1 OS=Homo sapiens GN=FHAD1 PE=2 SV=2	3	3	8	0.883
SP://Q96AX9	MIB2_HUMAN E3 ubiquitin_protein ligase MIB2 OS=Homo sapiens GN=MIB2 PE=1 SV=3	3	3	10	0.883
SP://Q8NE71	ABCF1_HUMAN ATP_binding cassette sub_family F member 1 OS=Homo sapiens GN=ABCF1 PE=1 SV=2	3	4	28	0.883
SP://P07202	PERT_HUMAN Thyroid peroxidase OS=Homo sapiens GN=TPO PE=1 SV=4	2	2	2	0.883
SP://Q86YS3	RFIP4_HUMAN Rab11 family_interacting protein 4 OS=Homo sapiens GN=RAB11FIP4 PE=1 SV=1	2	2	20	0.883
SP://Q9BZV1	UBXN6_HUMAN UBX domain_containing protein 6 OS=Homo sapiens GN=UBXN6 PE=1 SV=1	2	3	9	0.883
SP://O75864	PPR37_HUMAN Protein phosphatase 1 regulatory subunit 37 OS=Homo sapiens GN=PPP1R37 PE=1 SV=4	2	2	10	0.883
SP://Q5TZJ5	F75A1_HUMAN Protein FAM75A1 OS=Homo sapiens GN=FAM75A1 PE=2 SV=1	2	2	3	0.883
SP://Q8WWI5	CTL1_HUMAN Choline transporter_like protein 1 OS=Homo sapiens GN=SLC44A1 PE=1 SV=1	2	2	3	0.883
SP://Q13813	SPTA2_HUMAN Spectrin alpha chain_ brain OS=Homo sapiens GN=SPTAN1 PE=1 SV=3	8	8	23	0.882
SP://Q9Y6V0	PCLO_HUMAN Protein piccolo OS=Homo sapiens GN=PCLO PE=1 SV=4	7	7	23	0.882
SP://Q5TB80	QN1_HUMAN Protein QN1 homolog OS=Homo sapiens GN=KIAA1009 PE=1 SV=2	4	6	7	0.882
SP://P68366	TBA4A_HUMAN Tubulin alpha_4A chain OS=Homo sapiens GN=TUBA4A PE=1 SV=1	3	3	99	0.882
SP://Q6AWC2	WWC2_HUMAN Protein WWC2 OS=Homo sapiens GN=WWC2 PE=1 SV=2	3	3	7	0.882
SP://P29353	SHC1_HUMAN SHC_transforming protein 1 OS=Homo sapiens GN=SHC1 PE=1 SV=4	3	3	3	0.882
SP://Q9NTI5	PDS5B_HUMAN Sister chromatid cohesion protein PDS5 homolog B OS=Homo sapiens GN=PDS5B PE=1 SV=1	3	3	10	0.882
SP://Q70EL4	UBP43_HUMAN Ubiquitin carboxyl_terminal hydrolase 43 OS=Homo sapiens GN=USP43 PE=1 SV=2	2	2	2	0.882
SP://O60244	MED14_HUMAN Mediator of RNA polymerase II transcription subunit 14 OS=Homo sapiens GN=MED14 PE=1 SV=2	2	2	2	0.882
SP://Q96DT5	DYH11_HUMAN Dynein heavy chain 11_ axonemal OS=Homo sapiens GN=DNAH11 PE=1 SV=3	2	2	5	0.882
SP://Q9H3P2	NELFA_HUMAN Negative elongation factor A OS=Homo sapiens GN=WHSC2 PE=1 SV=3	2	3	10	0.882
SP://Q9UC07	ZNF69_HUMAN Zinc finger protein 69 OS=Homo sapiens GN=ZNF69 PE=2 SV=2	2	2	2	0.882
SP://P21589	5NTD_HUMAN 5__nucleotidase OS=Homo sapiens GN=NT5E PE=1 SV=1	2	2	2	0.882
SP://Q8IY18	SMC5_HUMAN Structural maintenance of chromosomes protein 5 OS=Homo sapiens GN=SMC5 PE=1 SV=2	5	5	6	0.881
SP://P52948	NUP98_HUMAN Nuclear pore complex protein Nup98_Nup96 OS=Homo sapiens GN=NUP98 PE=1 SV=4	4	4	6	0.881
SP://Q5TBA9	FRY_HUMAN Protein furry homolog OS=Homo sapiens GN=FRY PE=1 SV=1	4	4	5	0.881
SP://O43663	PRC1_HUMAN Protein regulator of cytokinesis 1 OS=Homo sapiens GN=PRC1 PE=1 SV=2	4	4	5	0.881
SP://Q8IYI6	EXOC8_HUMAN Exocyst complex component 8 OS=Homo sapiens GN=EXOC8 PE=1 SV=2	4	4	4	0.881
SP://Q9UJT2	TSKS_HUMAN Testis_specific serine kinase substrate OS=Homo sapiens GN=TSKS PE=1 SV=3	3	2	10	0.881
SP://P0C875	U638B_HUMAN UPF0638 protein B OS=Homo sapiens PE=2 SV=1	3	3	8	0.881
SP://Q9UK32	KS6A6_HUMAN Ribosomal protein S6 kinase alpha_6 OS=Homo sapiens GN=RPS6KA6 PE=1 SV=1	2	2	18	0.881
SP://Q96M83	CCDC7_HUMAN Coiled_coil domain_containing protein 7 OS=Homo sapiens GN=CCDC7 PE=2 SV=2	2	2	2	0.881
SP://P36578	RL4_HUMAN 60S ribosomal protein L4 OS=Homo sapiens GN=RPL4 PE=1 SV=5	2	2	3	0.881
SP://Q6ZU65	UBN2_HUMAN Ubinuclein_2 OS=Homo sapiens GN=UBN2 PE=1 SV=2	2	2	6	0.881
SP://Q86VB7	C163A_HUMAN Scavenger receptor cysteine_rich type 1 protein M130 OS=Homo sapiens GN=CD163 PE=1 SV=2	2	3	15	0.881
SP://P51841	GUC2F_HUMAN Retinal guanylyl cyclase 2 OS=Homo sapiens GN=GUCY2F PE=2 SV=2	2	2	5	0.881
SP://Q9UQ35	SRRM2_HUMAN Serine/arginine repetitive matrix protein 2 OS=Homo sapiens GN=SRRM2 PE=1 SV=2	8	10	37	0.88
SP://O00231	PSD11_HUMAN 26S proteasome non_ATPase regulatory subunit 11 OS=Homo sapiens GN=PSMD11 PE=1 SV=3	7	8	83	0.88
SP://Q86VW2	ARHGP_HUMAN Rho guanine nucleotide exchange factor 25 OS=Homo sapiens GN=ARHGEF25 PE=1 SV=2	5	4	18	0.88
SP://P62241	RS8_HUMAN 40S ribosomal protein S8 OS=Homo sapiens GN=RPS8 PE=1 SV=2	5	8	111	0.88
SP://O95714	HERC2_HUMAN E3 ubiquitin_protein ligase HERC2 OS=Homo sapiens GN=HERC2 PE=1 SV=2	4	4	9	0.88
SP://P06899	H2B1J_HUMAN Histone H2B type 1_J OS=Homo sapiens GN=HIST1H2BJ PE=1 SV=3	2	2	3	0.88
SP://Q16778	H2B2E_HUMAN Histone H2B type 2_E OS=Homo sapiens GN=HIST2H2BE PE=1 SV=3	2	2	3	0.88
SP://Q8IXJ9	ASXL1_HUMAN Putative Polycomb group protein ASXL1 OS=Homo sapiens GN=ASXL1 PE=1 SV=3	2	2	2	0.88
SP://Q96Q89	KI20B_HUMAN Kinesin_like protein KIF20B OS=Homo sapiens GN=KIF20B PE=1 SV=3	8	10	64	0.879
SP://Q5VT25	MRCKA_HUMAN Serine/threonine_protein kinase MRCK alpha OS=Homo sapiens GN=CDC42BPA PE=1 SV=1	5	6	17	0.879
SP://O75051	PLXA2_HUMAN Plexin_A2 OS=Homo sapiens GN=PLXNA2 PE=1 SV=4	3	3	5	0.879
SP://P20908	CO5A1_HUMAN Collagen alpha_1(V) chain OS=Homo sapiens GN=COL5A1 PE=1 SV=3	3	3	3	0.879
SP://Q13470	TNK1_HUMAN Non_receptor tyrosine_protein kinase TNK1 OS=Homo sapiens GN=TNK1 PE=1 SV=3	2	2	5	0.879
SP://Q9P202	WHRN_HUMAN Whirlin OS=Homo sapiens GN=WHRN PE=1 SV=3	2	2	2	0.879
SP://P11940	PABP1_HUMAN Polyadenylate_binding protein 1 OS=Homo sapiens GN=PABPC1 PE=1 SV=2	5	6	67	0.878
SP://Q9BXL6	CAR14_HUMAN Caspase recruitment domain_containing protein 14 OS=Homo sapiens GN=CARD14 PE=1 SV=2	3	3	7	0.878
SP://Q96GW7	PGCB_HUMAN Brevican core protein OS=Homo sapiens GN=BCAN PE=1 SV=2	2	2	2	0.878
SP://Q3KP31	ZN791_HUMAN Zinc finger protein 791 OS=Homo sapiens GN=ZNF791 PE=2 SV=1	2	2	4	0.878
SP://Q9UPY3	DICER_HUMAN Endoribonuclease Dicer OS=Homo sapiens GN=DICER1 PE=1 SV=3	2	2	5	0.878
SP://Q9NWF9	RN216_HUMAN E3 ubiquitin_protein ligase RNF216 OS=Homo sapiens GN=RNF216 PE=1 SV=3	3	3	4	0.877
SP://Q5TH69	BIG3_HUMAN Brefeldin A_inhibited guanine nucleotide_exchange protein 3 OS=Homo sapiens GN=ARFGEF3 PE=1 SV=3	2	2	2	0.877
SP://Q17RN3	FA98C_HUMAN Protein FAM98C OS=Homo sapiens GN=FAM98C PE=2 SV=1	2	3	5	0.877
SP://O94915	FRYL_HUMAN Protein furry homolog_like OS=Homo sapiens GN=FRYL PE=1 SV=2	4	4	4	0.876
SP://Q8NA72	POC5_HUMAN Centrosomal protein POC5 OS=Homo sapiens GN=POC5 PE=1 SV=2	3	3	3	0.876
SP://A8MU46	SMTL1_HUMAN Smoothelin_like protein 1 OS=Homo sapiens GN=SMTNL1 PE=1 SV=1	3	3	9	0.876
SP://Q8N6G6	ATL1_HUMAN ADAMTS_like protein 1 OS=Homo sapiens GN=ADAMTSL1 PE=1 SV=4	3	3	6	0.876
SP://P15170	ERF3A_HUMAN Eukaryotic peptide chain release factor GTP_binding subunit ERF3A OS=Homo sapiens GN=GSPT1 PE=1 SV=1	3	3	26	0.876
SP://Q9UKX3	MYH13_HUMAN Myosin_13 OS=Homo sapiens GN=MYH13 PE=1 SV=2	3	3	11	0.876
SP://Q6ZRS2	SRCAP_HUMAN Helicase SRCAP OS=Homo sapiens GN=SRCAP PE=1 SV=3	2	2	5	0.876
SP://Q9BYE2	TMPSD_HUMAN Transmembrane protease serine 13 OS=Homo sapiens GN=TMPRSS13 PE=2 SV=3	2	2	2	0.876
SP://Q13214	SEM3B_HUMAN Semaphorin_3B OS=Homo sapiens GN=SEMA3B PE=2 SV=1	2	2	2	0.876
SP://Q6PII3	CC019_HUMAN Uncharacterized protein C3orf19 OS=Homo sapiens GN=C3orf19 PE=2 SV=3	2	2	2	0.876
SP://Q9BX10	GTPB2_HUMAN GTP_binding protein 2 OS=Homo sapiens GN=GTPBP2 PE=2 SV=1	2	2	6	0.876
SP://Q9HBJ7	UBP29_HUMAN Ubiquitin carboxyl_terminal hydrolase 29 OS=Homo sapiens GN=USP29 PE=2 SV=1	2	2	9	0.876
SP://Q7RTS7	K2C74_HUMAN Keratin_ type II cytoskeletal 74 OS=Homo sapiens GN=KRT74 PE=1 SV=2	4	4	8	0.875
SP://P62424	RL7A_HUMAN 60S ribosomal protein L7a OS=Homo sapiens GN=RPL7A PE=1 SV=2	4	7	57	0.875
SP://P52735	VAV2_HUMAN Guanine nucleotide exchange factor VAV2 OS=Homo sapiens GN=VAV2 PE=1 SV=2	3	3	6	0.875
SP://P08922	ROS1_HUMAN Proto_oncogene tyrosine_protein kinase ROS OS=Homo sapiens GN=ROS1 PE=1 SV=3	2	2	20	0.875
SP://Q6IQ55	TTBK2_HUMAN Tau_tubulin kinase 2 OS=Homo sapiens GN=TTBK2 PE=1 SV=2	2	2	2	0.875
SP://O60306	AQR_HUMAN Intron_binding protein aquarius OS=Homo sapiens GN=AQR PE=1 SV=4	2	2	13	0.875
SP://O43432	IF4G3_HUMAN Eukaryotic translation initiation factor 4 gamma 3 OS=Homo sapiens GN=EIF4G3 PE=1 SV=2	5	5	9	0.874
SP://O14646	CHD1_HUMAN Chromodomain_helicase_DNA_binding protein 1 OS=Homo sapiens GN=CHD1 PE=1 SV=2	4	4	6	0.874
SP://Q96N16	JKIP1_HUMAN Janus kinase and microtubule_interacting protein 1 OS=Homo sapiens GN=JAKMIP1 PE=1 SV=1	3	3	27	0.874
SP://Q562R1	ACTBL_HUMAN Beta_actin_like protein 2 OS=Homo sapiens GN=ACTBL2 PE=1 SV=2	3	7	176	0.874
SP://Q8NE63	HIPK4_HUMAN Homeodomain_interacting protein kinase 4 OS=Homo sapiens GN=HIPK4 PE=2 SV=1	3	4	5	0.874
SP://Q9Y4D1	DAAM1_HUMAN Disheveled_associated activator of morphogenesis 1 OS=Homo sapiens GN=DAAM1 PE=1 SV=2	3	3	5	0.874
SP://Q96N67	DOCK7_HUMAN Dedicator of cytokinesis protein 7 OS=Homo sapiens GN=DOCK7 PE=1 SV=4	3	3	28	0.874
SP://Q96M91	CCD11_HUMAN Coiled_coil domain_containing protein 11 OS=Homo sapiens GN=CCDC11 PE=2 SV=2	3	4	7	0.874
SP://Q9NZN5	ARHGC_HUMAN Rho guanine nucleotide exchange factor 12 OS=Homo sapiens GN=ARHGEF12 PE=1 SV=1	5	5	17	0.873
SP://O76074	PDE5A_HUMAN cGMP_specific 3__5__cyclic phosphodiesterase OS=Homo sapiens GN=PDE5A PE=1 SV=2	5	5	5	0.873
SP://P15822	ZEP1_HUMAN Zinc finger protein 40 OS=Homo sapiens GN=HIVEP1 PE=1 SV=3	5	5	14	0.873
SP://Q9UGL1	KDM5B_HUMAN Lysine_specific demethylase 5B OS=Homo sapiens GN=KDM5B PE=1 SV=3	2	2	10	0.873
SP://P28827	PTPRM_HUMAN Receptor_type tyrosine_protein phosphatase mu OS=Homo sapiens GN=PTPRM PE=1 SV=2	2	2	16	0.873
SP://Q6ZTR5	CX022_HUMAN Uncharacterized protein CXorf22 OS=Homo sapiens GN=CXorf22 PE=2 SV=3	2	2	4	0.873
SP://O75164	KDM4A_HUMAN Lysine_specific demethylase 4A OS=Homo sapiens GN=KDM4A PE=1 SV=2	2	2	7	0.873
SP://P17980	PRS6A_HUMAN 26S protease regulatory subunit 6A OS=Homo sapiens GN=PSMC3 PE=1 SV=3	7	8	64	0.872
SP://Q9H2K2	TNKS2_HUMAN Tankyrase_2 OS=Homo sapiens GN=TNKS2 PE=1 SV=1	3	3	6	0.872
SP://Q86UQ4	ABCAD_HUMAN ATP_binding cassette sub_family A member 13 OS=Homo sapiens GN=ABCA13 PE=2 SV=3	3	3	7	0.872
SP://Q9UPT8	ZC3H4_HUMAN Zinc finger CCCH domain_containing protein 4 OS=Homo sapiens GN=ZC3H4 PE=1 SV=3	2	2	5	0.872
SP://P0C7U0	PPR28_HUMAN Protein phosphatase 1 regulatory subunit 28 OS=Homo sapiens GN=ELFN1 PE=1 SV=1	2	2	2	0.872
SP://Q96EG3	ZN837_HUMAN Zinc finger protein 837 OS=Homo sapiens GN=ZNF837 PE=2 SV=2	2	2	3	0.872
SP://Q7Z2Z2	ETUD1_HUMAN Elongation factor Tu GTP_binding domain_containing protein 1 OS=Homo sapiens GN=EFTUD1 PE=1 SV=2	2	3	9	0.872
SP://Q99460	PSMD1_HUMAN 26S proteasome non_ATPase regulatory subunit 1 OS=Homo sapiens GN=PSMD1 PE=1 SV=2	2	2	9	0.872
SP://Q8IVW6	ARI3B_HUMAN AT_rich interactive domain_containing protein 3B OS=Homo sapiens GN=ARID3B PE=1 SV=2	2	2	11	0.872
SP://P07437	TBB5_HUMAN Tubulin beta chain OS=Homo sapiens GN=TUBB PE=1 SV=2	5	8	99	0.871
SP://A8MYJ7	TTC34_HUMAN Tetratricopeptide repeat protein 34 OS=Homo sapiens GN=TTC34 PE=2 SV=2	4	4	10	0.871
SP://P47712	PA24A_HUMAN Cytosolic phospholipase A2 OS=Homo sapiens GN=PLA2G4A PE=1 SV=2	3	4	4	0.871
SP://Q8IXW5	RPAP2_HUMAN Putative RNA polymerase II subunit B1 CTD phosphatase RPAP2 OS=Homo sapiens GN=RPAP2 PE=1 SV=1	3	2	7	0.871
SP://Q13748	TBA3C_HUMAN Tubulin alpha_3C/D chain OS=Homo sapiens GN=TUBA3C PE=1 SV=3	2	2	78	0.871
SP://Q6PEY2	TBA3E_HUMAN Tubulin alpha_3E chain OS=Homo sapiens GN=TUBA3E PE=1 SV=2	2	2	78	0.871
SP://Q9NY65	TBA8_HUMAN Tubulin alpha_8 chain OS=Homo sapiens GN=TUBA8 PE=1 SV=1	2	2	78	0.871
SP://Q9NTX5	ECHD1_HUMAN Ethylmalonyl_CoA decarboxylase OS=Homo sapiens GN=ECHDC1 PE=1 SV=2	2	2	19	0.871
SP://O75426	FBX24_HUMAN F_box only protein 24 OS=Homo sapiens GN=FBXO24 PE=2 SV=2	2	2	4	0.871
SP://Q14320	FA50A_HUMAN Protein FAM50A OS=Homo sapiens GN=FAM50A PE=1 SV=2	2	2	2	0.871
SP://P52209	6PGD_HUMAN 6_phosphogluconate dehydrogenase_ decarboxylating OS=Homo sapiens GN=PGD PE=1 SV=3	2	2	17	0.871
SP://O60478	G137B_HUMAN Integral membrane protein GPR137B OS=Homo sapiens GN=GPR137B PE=2 SV=1	2	2	2	0.871
SP://Q5GAN4	RNS12_HUMAN Ribonuclease_like protein 12 OS=Homo sapiens GN=RNASE12 PE=2 SV=1	2	2	2	0.871
SP://Q06278	ADO_HUMAN Aldehyde oxidase OS=Homo sapiens GN=AOX1 PE=2 SV=2	2	2	4	0.871
SP://P57721	PCBP3_HUMAN Poly(rC)_binding protein 3 OS=Homo sapiens GN=PCBP3 PE=1 SV=2	2	2	7	0.871
SP://O00232	PSD12_HUMAN 26S proteasome non_ATPase regulatory subunit 12 OS=Homo sapiens GN=PSMD12 PE=1 SV=3	2	2	17	0.871
SP://Q9UQE7	SMC3_HUMAN Structural maintenance of chromosomes protein 3 OS=Homo sapiens GN=SMC3 PE=1 SV=2	8	8	17	0.87
SP://Q96L93	KI16B_HUMAN Kinesin_like protein KIF16B OS=Homo sapiens GN=KIF16B PE=1 SV=2	6	6	9	0.87
SP://P13533	MYH6_HUMAN Myosin_6 OS=Homo sapiens GN=MYH6 PE=1 SV=5	6	6	20	0.87
SP://O95359	TACC2_HUMAN Transforming acidic coiled_coil_containing protein 2 OS=Homo sapiens GN=TACC2 PE=1 SV=3	3	3	10	0.87
SP://Q9NRZ9	HELLS_HUMAN Lymphoid_specific helicase OS=Homo sapiens GN=HELLS PE=1 SV=1	3	4	9	0.87
SP://Q9UMN6	MLL4_HUMAN Histone_lysine N_methyltransferase MLL4 OS=Homo sapiens GN=WBP7 PE=1 SV=1	2	2	2	0.87
SP://Q5JVX7	CA141_HUMAN Uncharacterized protein C1orf141 OS=Homo sapiens GN=C1orf141 PE=2 SV=1	2	2	2	0.87
SP://P21333	FLNA_HUMAN Filamin_A OS=Homo sapiens GN=FLNA PE=1 SV=4	20	28	447	0.869
SP://Q9Y4B5	CC165_HUMAN Coiled_coil domain_containing protein 165 OS=Homo sapiens GN=CCDC165 PE=1 SV=5	5	5	9	0.869
SP://O96014	WNT11_HUMAN Protein Wnt_11 OS=Homo sapiens GN=WNT11 PE=2 SV=2	3	3	3	0.869
SP://P78413	IRX4_HUMAN Iroquois_class homeodomain protein IRX_4 OS=Homo sapiens GN=IRX4 PE=2 SV=2	3	3	3	0.869
SP://Q86UK5	LBN_HUMAN Limbin OS=Homo sapiens GN=EVC2 PE=1 SV=1	2	2	2	0.869
SP://Q6ZVF9	GRIN3_HUMAN G protein_regulated inducer of neurite outgrowth 3 OS=Homo sapiens GN=GPRIN3 PE=2 SV=2	2	2	5	0.869
SP://Q9ULV4	COR1C_HUMAN Coronin_1C OS=Homo sapiens GN=CORO1C PE=1 SV=1	2	2	12	0.869
SP://Q86VH5	LRRT3_HUMAN Leucine_rich repeat transmembrane neuronal protein 3 OS=Homo sapiens GN=LRRTM3 PE=2 SV=2	2	3	22	0.869
[truncated: 1,109 more rows]
